# Supplementary material for: The RNase H-like superfamily: new members, comparative structural analysis and evolutionary classification
Source: Nucleic Acids Res. 2014 Jan 23;42(7):4160–79. doi: 10.1093/nar/gkt1414 (PMC3985635; doi:10.1093/nar/gkt1414)
Supplement: Supplementary Data [file supp_gkt1414_nar-02849-r-2013-File008.zip]

Archive with 14 entries (14 files):
- SupplementaryFigure1.pdf
- SupplementaryFile1.doc
- SupplementaryFile10.txt
- SupplementaryFile2.zip
- SupplementaryFile3.fas
- SupplementaryFile4.txt
- SupplementaryFile5.txt
- SupplementaryFile6.txt
- SupplementaryFile7.txt
- SupplementaryFile8.txt
- SupplementaryFile9.txt
- SupplementaryTable1_revised.xls
- SupplementaryTable2.xls
- List of Supplementary Files.docx
