# Supplementary material for: The RNase H-like superfamily: new members, comparative structural analysis and evolutionary classification
Source: Nucleic Acids Res. 2014 Jan 23;42(7):4160–79. doi: 10.1093/nar/gkt1414 (PMC3985635; doi:10.1093/nar/gkt1414)
Supplement: Supplementary Data [file supp_gkt1414_nar-02849-r-2013-File008.zip › SupplementaryFile10.txt]

(((((((((((A.26.DUF1092.PF06485_113536933:0.1012693280666856,A.26.DUF1092.PF06485_75906361:0.1262724857970032)1.000:0.2523336059164045,(A.25.PF00665_77463343:0.1775229019732235,A.25.PF00665_81747977:0.1348834978577906)0.638:0.0740803377119059)0.547:0.08215853879409409,((((A.9.PF01610.COG3464_549101:0.06597205928648162,A.9.PF01610.COG3464_226349911:0.1969063323923452)1.000:0.2571592120981476,(A.22.PF03400.COG1662_237809941:0.1217455510605859,A.22.PF03400.COG1662_158334413:0.1590460946598339)0.840:0.09032096360294095)0.446:0.07559239010915277,((A.13.PF12762.COG3676_159154690:0.1412055523124984,A.13.PF12762.COG3676_198411948:0.122043530890678)0.992:0.1663561470268046,(A.16.PF13610.PF03050.COG3316_81775735:0.1077166912250085,A.16.PF13610.PF03050.COG3316_196188062:0.1510146169670644)0.584:0.05581615094884284)0.432:0.05055090003288464)0.718:0.06670906413401326,((A.20.PF01359_74959823:0.0234134939078277,A.20.PF01359_308482157:0.1491263994529723)0.999:0.1748532831738167,((((A.10.PF13358_141446:0.1274919380085879,A.10.PF13358_325186123:0.1019580372014323)0.996:0.1047941187435439,A.3.PF13358.COG3335_119947277:0.1415269057734116)0.648:0.05325457069025517,A.3.PF13358.COG3335_75440988:0.1419473208442713)0.361:0.04033052526788533,(A.4.PF03184.KOG3105_74762678:0.1173850778087702,A.4.PF03184.KOG3105_392573028:0.1596297619068159)0.991:0.1704394403042346)0.285:0.03800351963978102)0.613:0.04705112705583068)0.846:0.05850869438321508)0.222:0.04855584968353551,((((((((A.24.PF07592_81659280:0.1556277208340541,A.24.PF07592_196176483:0.1163333403777894)0.898:0.1055191630864181,(A.28:0.1296211581541044,A.28_340386950:0.1168813638900791)0.999:0.170580126242738)0.757:0.07333134538099202,(A.6.Mutator.PF00872.PF10551.COG3328_135949:0.1395223102862003,A.6.Mutator.PF00872.PF10551.COG3328_81458892:0.1181919377877446)0.975:0.1653239402259638)0.508:0.08358821862080765,(A.23.PF06782_29839719:0.05683491146650652,A.23.PF06782_194467282:0.1582411977026578)0.973:0.2842776135684238)0.330:0.07272240666795404,(A.27.PF00665_81775858:0.1576617025229122,A.27.PF00665_383784580:0.1100629807392972)0.830:0.07381539723042414)0.311:0.05892126521004305,(A.18.PF00665.COG2801_478178345:0.09249836183247848,A.18.PF00665.COG2801_269468916:0.08490377328030806)0.834:0.07517798756815883)0.198:0.04562013755828161,A.2.PF00665_77416881:0.1596864112767273)0.182:0.04629504554164886,(A.5.PF00665_75140134:0.08146545318600179,A.5.PF00665_78708690:0.1303959750850401)0.665:0.08008916180277637)0.101:0.03300870569491209)0.018:0.02005225163278158,(((((A.11.PF00665.COG2826_296439650:0.1098062244669526,A.11.PF00665.COG2826_209694648:0.08320577869702127)0.936:0.1276121918449817,A.2.PF00665_58698955:0.09703536171164373)0.665:0.05270528725011391,((A.12.PF00665.COG2801_122245631:0.1263319445299515,A.12.PF00665.COG2801_154271185:0.07927645074816883)0.962:0.1294217290882698,(A.15.PF13683.COG2801_205371837:0.1289369954797153,A.15.PF13683.COG2801_94495266:0.09982302830544035)0.901:0.0683729453141407)0.158:0.03887628274015748)0.083:0.02884328008093966,((A.14.PF00665.COG2801_135965:0.1930828967566354,(A.14.PF00665.COG2801_194367340:0.1295403864439895,(A.17.PF02914.PF00665.COG2801_1351292:0.1711034270097055,A.17.PF02914.PF00665.COG2801_254510363:0.03780506185502647)0.958:0.1698989842705704)0.559:0.04250587111125187)0.544:0.04694244293926569,((A.1.PF00665.PF13333.COG2801_75442125:0.1368359087084107,A.1.PF00665.PF13333.COG2801_241889773:0.08649699046400577)0.947:0.09034592325415197,(A.19.PF00665.PF13683.COG2801_294956555:0.1818497949925211,A.19.PF00665.PF13683.COG2801_328947754:0.1628081392031929)0.435:0.03185511232889944)0.388:0.0339982447124447)0.219:0.034415371932287)0.026:0.017969373131545,((A.7.PF00665.COG4584_2497382:0.1029888995862527,A.7.PF00665.COG4584_377561901:0.1525857450145745)0.943:0.09110564562426257,(A.21.PF00665_268579455:0.07293258067028982,A.21.PF00665_195401778:0.1177869152129239)0.985:0.1370403633691015)0.340:0.04876649938320211)0.017:0.01738859239462864)0.116:0.238522102206599,(A.8.Mule.PF10551_123472691:0.1048678320487625,A.8.Mule.PF10551_356537635:0.2192938170327876)0.937:0.2749541121102667)1.000:2.581233304102053,(((B.4.PF12017_88926256:0.1704673550413183,B.4.PF12017_334855398:0.06513892433102109)0.858:0.2884466949214782,(B.2.DUF4371.PF14291_12643558:0.2400657463669689,B.2.DUF4371.PF14291_221116457:0.06565661876116109)0.490:0.08476422320741712)0.326:0.07015153428024838,(((((B.6.KOG1121_17570705:0.09909118597592766,B.6.KOG1121_341882465:0.1433832073464113)0.998:0.261405896021628,B.1.Hermes.PF04937.KOG1121_307195319:0.1310518038496176)0.442:0.06804838878416784,B.1.Hermes.PF04937.KOG1121_74766139:0.09447413216137661)0.675:0.07108202660058299,(B.3.DUF659.PF04937_122203691:0.02967913367325756,B.3.DUF659.PF04937_115479959:0.1680776047473994)0.882:0.1095626023311232)0.326:0.03228630101867831,(B.5_170027752:0.09640022258653975,B.5_391333164:0.1783943517464098)0.986:0.09158572257647936)0.377:0.07134440798207041)1.000:2.615056298756506)0.079:1.258314850346738,((((((((((C.9.PF01609.COG5433_140772:0.1141051492739435,(C.26.PF13359_348685031:0.06667100088038429,C.26.PF13359_375166267:0.1802838392162254)0.978:0.3038070437242918)0.502:0.06128624192961783,C.9.PF01609.COG5433_304284345:0.06118512862296412)0.828:0.1028808116523209,(C.15.PF01609_156975296:0.101439992290624,C.15.PF01609_344339535:0.1649165098133684)0.953:0.13663540480763)0.336:0.05055413378221226,((C.22.NurA.PF09376_288931955:0.1267999978528118,C.22.NurA.PF09376_196180112:0.2217907498090301)0.969:0.2047910794456442,(C.24.PF01609.PF13546.COG3385_81859013:0.1055621086180055,C.24.PF01609.PF13546.COG3385_257448033:0.1834925969011866)0.929:0.1021696611220825)0.163:0.0396517437195572)0.098:0.0366290330293926,((((C.5.PF01609.COG5421_81325552:0.1450370400793751,C.5.PF01609.COG5421_330506541:0.1706422458047094)0.963:0.1085972703529784,(C.13.PF13701.PF01609_123452517:0.2179951120125849,C.13.PF13701.PF01609_298501884:0.1099961579601464)0.961:0.1242177024744728)0.196:0.03363913597277318,(C.25.PF01609_325282707:0.1719952593296435,C.25.PF01609_300337545:0.1123569541642208)0.940:0.0871796768192787)0.141:0.02911631685466897,((C.10.PF13546.COG5659_549103:0.0861635571185887,C.10.PF13546.COG5659_386836247:0.2704871616308498)1.000:0.1786960678114276,((C.16.PF01609.PF13546_75542468:0.1643008127153151,C.16.PF01609.PF13546_168698207:0.1267955814496131)0.348:0.02759686262437862,(C.29.PF04693_15897859:0.1267458887303876,C.29.PF04693_374634235:0.03433316551602519)0.995:0.1091287239409422)0.837:0.09052682267264063)0.457:0.1013961702690994)0.101:0.03848157780170766)0.028:0.05173739351120916,((C.17.PF01609_75539327:0.07083634469791676,C.17.PF01609_262191778:0.05942808381888926)0.983:0.1877250081180503,((C.23.PF13546_302466390:0.1344706318413189,C.23.PF13546_297550311:0.1136941763430257)0.886:0.1253573018771427,(C.21.NurA.PF09376.COG2380_81553694:0.1060789378813083,C.21.NurA.PF09376.COG2380_288817580:0.1689612237469851)0.957:0.1966439841547097)0.377:0.1068089510115094)0.092:0.05127431563693497)0.013:0.02701493936132358,((C.28.PF01609.COG3385_296439653:0.1132932146529624,C.28.PF01609.COG3385_390951196:0.1477670265380367)0.948:0.1103614832652396,(C.14.PF01609.COG3385_81324981:0.1445646008658905,C.14.PF01609.COG3385_389578810:0.1653651250282488)0.459:0.0644501695685334)0.281:0.04368279542029853)0.032:0.05939984065184307,(((((C.11.PF01609.PF13612_75486082:0.1173647069759876,C.11.PF01609.PF13612_341631216:0.117963345659033)0.212:0.03776738054018505,(C.1.PF04827.PF13359.KOG4585_74732341:0.1503958018266392,C.1.PF04827.PF13359.KOG4585_294461638:0.1077047776366603)0.990:0.275052818399807)0.118:0.03972696148469939,(C.12.PF01609.PF13737.COG3039_136129:0.1577135882339903,C.12.PF01609.PF13737.COG3039_15899730:0.1324699624867665)0.363:0.05361069454477996)0.025:0.01936606732149324,(((C.3.PF01609.PF13586.COG3293_122500378:0.12841790258217,C.3.PF01609.PF13586.COG3293_385339131:0.06116582218658663)0.980:0.1164933022172703,(C.4.PF13613.PF13359.KOG1121_386837545:0.2053405420804119,C.4.PF13613.PF13359.KOG1121_763133:0.1005972499224758)0.929:0.1444876685482197)0.416:0.05402869657516052,(C.6.PF01609.PF13586.COG3293_122611732:0.1328916151325751,C.6.PF01609.PF13586.COG3293_380344364:0.1036537456093757)0.971:0.0980451929714048)0.238:0.04112697673393984)0.015:0.01903218634093673,(((C.7.PF01609.PF13751.COG3039_292630800:0.1187021827597281,C.7.PF01609.PF13751.COG3039_226944557:0.1249029148171695)0.931:0.1039840289721004,(C.2.PF13751.PF1609.COG3039_242138353:0.1344763465044749,C.2.PF13751.PF1609.COG3039_392455463:0.1768976049431592)0.962:0.1147369599071461)0.095:0.0276211922000914,(C.20.PF01609_47076660:0.1546584552211352,C.20.PF01609_383319937:0.1528293742837725)0.202:0.02721776204478327)0.020:0.02232921206371408)0.046:0.0368255958071458)0.034:0.0700071596507047,((C.8.PF13843_307196437:0.1758310900161605,C.8.PF13843_242759901:0.09721420412239336)0.997:0.1043598227155372,(((C.27.NurA.PF09376.COG1630_352682400:0.1430909975260081,(C.18.NurA.PF09376.COG1630_74536115:0.01334324619469895,C.18.NurA.PF09376.COG1630_389852559:0.06527693833530895)0.672:0.1107568625204167)0.626:0.09009237046765284,C.27.NurA.PF09376.COG1630_48477314:0.07503908736109605)0.996:0.2046872899784397,(C.19.PF01609.COG3385_16120204:0.1623162090735039,C.19.PF01609.COG3385_284161682:0.08706044949374551)0.963:0.1320029587196184)0.356:0.07913241049897392)0.371:0.07459798234611684)1.000:2.566713000226331,(((((((((D.2.RuvC.PF02075.COG0817_67472394:0.1054924505410166,D.2.RuvC.PF02075.COG0817_225849642:0.0978656761876476)0.678:0.04998164928026312,(D.10.RRXRR.PF14239_291529631:0.134647388352809,D.10.RRXRR.PF14239_124003405:0.1036016390919232)0.996:0.2248095964503105)0.369:0.05288212860850648,(D.25.DUF3882.PF07066_9630627:0.07734302358363615,D.25.DUF3882.PF07066_9628684:0.07394636155290334)0.989:0.1268319030429788)0.230:0.04640291580506063,((D.13.Ydc2.PF09159_1723534:0.1129580931952216,D.13.Ydc2.PF09159_241163695:0.2010353256231928)0.981:0.1639741326518757,(D.24.RuvV.PF04848_56404711:0.07273927416654359,D.24.RuvV.PF04848_9629059:0.06624115613434695)0.989:0.131816554245639)0.250:0.05603960451818111)0.158:0.0490358388208088,(((D.23.Terminase.PF02499_139645:0.09170603101667797,D.23.Terminase.PF02499_81987362:0.06902126082760257)0.858:0.1160867512150267,(D.5.Terminase.PF03237.PF04466.COG5362.COG5323_74528409:0.05399987244996565,D.5.Terminase.PF03237.PF04466.COG5362.COG5323_288559543:0.1877282027135446)0.932:0.1954462497355295)0.972:0.2064043973114237,(((((D.3.PF01548.COG3547_130250:0.211091392608505,D.3.PF01548.COG3547_157164891:0.1365741583627523)0.772:0.08612707738868078,(D.12.PF01548.COG3547_81832696:0.1253657305429378,D.12.PF01548.COG3547_189436097:0.1427910356867491)0.979:0.07385484398300761)0.257:0.03526772343974378,(D.8.Terminase.PF03237.COG4373_137951:0.1830484285094939,D.8.Terminase.PF03237.COG4373_168213080:0.1467350673866615)0.877:0.108114393983025)0.238:0.04318887100846119,(D.6.PF01548.COG3547_81621969:0.19164492518726,(D.6.PF01548.COG3547_116626083:0.07723243178012743,D.20.PF01548.COG3547_298510232:0.1142499977276446)0.666:0.04639753275544413)0.532:0.05822262344489417)0.159:0.04323135757323425,D.20.PF01548.COG3547_190410067:0.1324308025496226)0.423:0.0614351339772323)0.408:0.06784954475320845)0.369:0.02334088116145385,(D.19.DUF3010.PF11215_126173891:0.03460772789564919,D.19.DUF3010.PF11215_296271552:0.1892494157664205)1.000:0.2546545519573699)0.480:0.03530049401163588,(((D.1.RuvX.YqgF.PF03652.COG0816_6226496:0.09783921399048583,D.1.RuvX.YqgF.PF03652.COG0816_335420460:0.1366236957144714)0.961:0.06891499107656851,((D.14.PF03652_302392906:0.09943849504169389,D.14.PF03652_385800816:0.1470689446139178)0.711:0.04288360334075722,(D.7.Tex.COG2183.KOG1857_81539540:0.1127886026981469,D.7.Tex.COG2183.KOG1857_390940309:0.08124710533891323)1.000:0.1397993080408471)0.446:0.03958222465450114)0.961:0.04687528171494468,(D.9.Spt6.COG2183.KOG1856_327200638:0.1289254460548004,D.9.Spt6.COG2183.KOG1856_210075180:0.119110500704108)1.000:0.1705144366270692)0.809:0.04299517096262998)0.878:0.03471612479564358,((D.16.Csn1.COG3513_16801805:0.08846536021991662,D.16.Csn1.COG3513_389815359:0.06875806712121761)0.943:0.2396901096690143,(D.18.DUF460.PF04312.COG2433_74530717:0.1409945585558676,D.18.DUF460.PF04312.COG2433_302348960:0.06066195886615637)0.858:0.0656854698507204)0.355:0.03604833325071528)0.418:0.03453417953708777,((((D.17.Terminase.PF03237.PF04466_228848128:0.05475372427423388,D.17.Terminase.PF03237.PF04466_375085720:0.08269513993636742)0.997:0.2170620390975185,(D.4.Terminase.PF03354.COG4626_27805749:0.2053613592678169,D.4.Terminase.PF03354.COG4626_81460715:0.1145027810399648)0.880:0.1478245707762944)0.378:0.0811718645107557,((D.21.PF01548.COG3547_75440312:0.09913602546321465,D.21.PF01548.COG3547_194339287:0.1963532302524578)0.760:0.09021737665802511,(D.15.DUF429.PF04250.COG4923_21228912:0.124534958705889,D.15.DUF429.PF04250.COG4923_386846647:0.1326359644870292)0.902:0.1409912440588961)0.725:0.1064782973681001)0.126:0.04752553088586559,((D.22.DUF429.PF04250_111018775:0.08985391899213567,D.22.DUF429.PF04250_262198305:0.05533450645953854)0.923:0.124025716988462,(D.11.DUF429.PF04250.COG2410.COG4328_124600150:0.05772838270249176,D.11.DUF429.PF04250.COG2410.COG4328_188996797:0.1774828502346843)1.000:0.2085959487209274)0.183:0.04419749155300323)0.301:0.03473830169385994)1.000:2.607331713739899)0.064:1.152489375354226)0.007:1.228898431308498,((((I.1.UvrC.PF04859.COG0322_8134799:0.03514962701042362,I.1.UvrC.PF04859.COG0322_149135311:0.1149173261268563):0.1627942048278575,(I.2.EndoV.COG1978.COG1515.KOG4417_56404428:0.09146552883802914,I.2.EndoV.COG1978.COG1515.KOG4417_197622533:0.1164783800440606)0.838:0.2457245667108291)0.628:2.606852438836859,((((E.6.Pao.PF05380_308467776:0.1459470903228547,E.6.Pao.PF05380_390358486:0.0695047562285788)0.921:0.1773010163618404,((E.1.RNH1.PF00075.COG0328.COG3341.KOG3752_67472286:0.0441117526002953,E.1.RNH1.PF00075.COG0328.COG3341.KOG3752_339320311:0.08999346369059472)0.501:0.04103332554278943,(E.3.RNH1.PF00075.PF13456.COG0328.COG3341_81787696:0.1758542161056148,E.3.RNH1.PF00075.PF13456.COG0328.COG3341_388490516:0.07844627281008708)0.908:0.1502130459101932)0.306:0.04884656671412529)0.279:0.06784066975163576,((E.2.RNH1.Ty1/Copia_13124684:0.05712979930501055,E.2.RNH1.Ty1/Copia_3250687:0.159230288988173)0.998:0.231483296522916,(E.7.RNH1.PF00075_322702335:0.09456351023766484,E.7.RNH1.PF00075_321453153:0.1917185713851546)0.415:0.04918598300156443)0.343:0.06286533036673914)0.180:0.05295941090730507,(((E.11.RNH1.PF00075_52000846:0.09378664166968813,E.11.RNH1.PF00075_52783154:0.1202378451725798)0.629:0.08559157887015643,(E.15.HepP.PF00336_172046770:0.1397863546229716,E.15.HepP.PF00336_315360731:0.1219029693647306)0.902:0.1797127016599527)0.512:0.09017424337769689,(E.14_307201692:0.1504353659869836,E.14_301620562:0.08778807270652861)0.849:0.09394018334874223)0.215:0.05058550290641928)1.000:2.662421126176522)1.000:1.258537031348112,(((((((E.9.YkuK.DUF458.PF04308.COG1978_81342391:0.07048552176676247,E.9.YkuK.DUF458.PF04308.COG1978_160359297:0.1178273306325684)0.989:0.3994908543705287,(E.16.COG5558_257075532:0.09119439177631307,E.16.COG5558_11497921:0.08143097884643745)0.946:0.2432757081269251)0.606:0.201443363811988,(III.3.PF01526.COG4644_338731831:0.1540370508117734,III.3.PF01526.COG4644_54295894:0.1314074454129891)0.461:0.1070580753960884)0.271:0.1331278380686051,(III.4.Terminase.PF05876.COG5525_319408488:0.1630690901430533,III.4.Terminase.PF05876.COG5525_313119126:0.07468737384866095)0.908:0.2327304419969988)0.307:0.1482898427567653,(III.1.DUF1258.PF02992.PF06869_147794504:0.05332749234247888,III.1.DUF1258.PF02992.PF06869_75326924:0.1091206196382397)0.977:0.2494474003099424)0.200:0.1426299223477634,((((((((V.1.DUF99.PF01949.COG1628_24418790:0.0910431090502656,V.1.DUF99.PF01949.COG1628_327311514:0.1684207213692645)0.996:0.1792136147044636,(V.2.Prp8.PF12134.COG5178.KOG1795_67460824:0.1208685276086623,V.2.Prp8.PF12134.COG5178.KOG1795_308159375:0.06328961461510839)0.998:0.2151786010907652)0.850:0.0864651437651095,(F.24.Ncap.PF00843_313103827:0.06253755154623225,F.24.Ncap.PF00843_81948384:0.05059272856225789)1.000:0.2670804708330361)0.461:0.04332173053593907,((VI.3.Maelstrom.PF13017_229470209:0.03562469451508964,VI.3.Maelstrom.PF13017_229470202:0.07032752346399945)0.929:0.1525760803403498,((VI.1.Med13C.PF06333.KOG3600_74749769:0.188298441245827,VI.1.Med13C.PF06333.KOG3600_345560183:0.1655456718463155)0.995:0.2120077611660178,(VI.2.Connect.PF06815_77416901:0.08703082429473594,VI.2.Connect.PF06815_37496577:0.07839579754322176)1.000:0.6190504756831282)0.507:0.1003166989681926)0.998:0.1423707826867593)0.898:0.08730901837862684,(Transpo.PF1385.COG0675_146304278:0.1196395831985924,Transpo.PF1385.COG0675_257125268:0.1379098442563029)0.999:0.3093045128745041)0.169:0.0599185405772245,(((IV.1.RNH2.PF01351.COG0164.COG1039.KOG2299_2495822:0.0682197750082738,IV.1.RNH2.PF01351.COG0164.COG1039.KOG2299_313125351:0.1304415073078899)0.468:0.08808725351203925,((IV.1.PF03050_91791333:0.1207128457947103,IV.1.PF03050_297555322:0.09563892080138225)0.991:0.2663704187489925,(IV.2.PF03050_2496673:0.02679174194564937,IV.2.PF03050_381157003:0.1340568865392782)0.914:0.1413251216190348)0.990:0.2816002736801655)0.794:0.1259426233873576,(IV.3.DUF4152.PF13680_74535119:0.01217021604897802,IV.3.DUF4152.PF13680_242399761:0.04001843565813284)0.983:0.1630266517355257)0.419:0.07898047973449555)0.034:0.0460845067756642,((Piwi.Argonaute.PF02171.COG1431.KOG1041.KOG1042_74536972:0.06071932957259269,Piwi.Argonaute.PF02171.COG1431.KOG1041.KOG1042_15669511:0.1234269452539989)0.839:0.1188791575783029,((E.4.RNH1.COG2801_130398:0.1168891059545602,E.4.RNH1.COG2801_284434667:0.1329977222842924)0.848:0.1477677861239915,(E.5.RNH1.PF13456.PF00075_75115132:0.07803936865072729,E.5.RNH1.PF13456.PF00075_147767745:0.1034971819887721)0.746:0.09411276848859787)0.702:0.2051670008105874)0.088:0.05428672591726955)0.063:0.09076914211313009,(III.2.Terminase.PF04466.PF03237.COG1783_1729903:0.1678748901365464,III.2.Terminase.PF04466.PF03237.COG1783_373124763:0.1278578194153379)0.833:0.169175032439001)0.168:0.1433728442817803)1.000:2.564640495305235,(((E.13:0.1539989425704281,E.13_308479494:0.08434357336308707)0.712:0.1422564833857674,(E.8.RNH1.PF00075_77416881:0.04809335575422117,E.8.RNH1.PF00075_198438591:0.1801030120530118)0.977:0.4331556116264959)0.411:0.1509393348362195,((E.12:0.01569675514120764,E.12_390337621:0.1759748949802893)0.555:0.07429211331050574,(E.10:0.0921517093854947,E.10_328726830:0.1012870619344125)0.870:0.2042640696591035)0.382:0.1333574529401753)1.000:2.590700541043984)0.068:1.175749504136133)0.103:1.279850574507047)0.012:1.298606153143507,((II.1.DUF1280.PF06918_390365579:0.0600567441161911,II.1.DUF1280.PF06918_340383653:0.07117615870413391)0.415:0.08749267202544453,(II.2.RAG1.PF12940_131829:0.09587330491299248,II.2.RAG1.PF12940_166092494:0.05643851052805447)0.993:0.4710045609270689)1.000:2.568561975576949)0.096:1.5819040553602266,((((((((F.7.ORN.PF00929.COG1949.KOG3242_1176352:0.1210708267530383,F.7.ORN.PF00929.COG1949.KOG3242_386412016:0.1373750309353041)0.751:0.05904464960783476,(F.12.PF10108.COG3298_325107365:0.5010332462103622,(F.21.ExoVIII.PF00929_331673527:0.09445291283004402,F.21.ExoVIII.PF00929_78485014:0.1085017221336812)0.725:0.1441791985552699)0.468:0.142551810935383)0.300:0.04628173533866121,((((F.3.PF03104.COG0417.KOG1798.KOG0970.KOG0969.KOG0968_118829:0.1593180451726025,F.3.PF03104.COG0417.KOG1798.KOG0970.KOG0969.KOG0968_339756985:0.1428847081370444)0.555:0.06977197242381532,(F.8.PF00929.COG5018.KOG0542_45476938:0.1719733817099976,F.8.PF00929.COG5018.KOG0542_302877099:0.0919569383039708)0.787:0.1283164546914591)0.224:0.04903560149952474,(F.12.PF10108.COG3298_307610114:0.1598412422644851,(F.10.PF13482.COG3359_15614328:0.1333182056057313,F.10.PF13482.COG3359_115377698:0.1342346495704098)0.969:0.0920257350111467)0.192:0.03734152000321171)0.028:0.02377882707644447,((((F.13.PF13482.COG2251_15840697:0.119771992853007,F.13.PF13482.COG2251_260061160:0.03811725619168136)1.000:0.1500566275452408,(F.17.DUF2779.PF11074_2496407:0.118998813273422,F.17.DUF2779.PF11074_294339011:0.1751080479693248)0.964:0.1254970015654453)0.384:0.03828304400986517,(F.26.NSP11.PF06471_190360114:0.02305448558047614,F.26.NSP11.PF06471_383080785:0.07476285803986368)1.000:0.2422178356347973)0.989:0.1054398184909195,(F.28.PF03337_137851:0.1016146881416734,F.28.PF03337_549293:0.2042405285340038)0.936:0.1896401091046577)0.080:0.02972054612164274)0.022:0.01971792038944509)0.054:0.01779695234192582,(F.15.ExoI.PF00929.COG2925_462029:0.1243834340675938,F.15.ExoI.PF00929.COG2925_124008030:0.1568331690472701)0.992:0.09979689997463692)0.319:0.04980149542491753,(F.9.Pop2.PF04857.COG5228.KOG0304_1709720:0.09602275004849928,F.9.Pop2.PF04857.COG5228.KOG0304_145507628:0.08308999315830887)0.994:0.1884928449676921)0.307:0.05248370853357567,((((F.5.PF00929.COG0847.KOG2249.KOG1275.KOG2248_57012967:0.112799808366374,F.5.PF00929.COG0847.KOG2249.KOG1275.KOG2248_339248135:0.07072343789558998)0.988:0.1119481806631859,(F.11.PARN.PF04857.KOG1990_60390262:0.122095306795847,F.11.PARN.PF04857.KOG1990_71028506:0.1349263962368747)0.640:0.09051350184676672)0.466:0.0966301933993072,(((((F.19.PF03175_308476655:0.1086500548314129,(F.20.PF03175_156398391:0.09219889815055668,F.20.PF03175_328712717:0.06342564064229553)0.834:0.2188306550775247)0.619:0.08734400563877621,F.19.PF03175_308485453:0.05826732471798581)0.647:0.07016183487720042,(F.29.PF03175_118849:0.1394523615188633,F.29.PF03175_20137778:0.05981149871870676)0.989:0.09130227086520203)0.616:0.06767380988680662,(F.22.PF03175_381214029:0.05355547827361744,F.22.PF03175_81952994:0.1405068047157003)0.996:0.1430752856996349)0.711:0.1039960202349116,(F.1.PF00929.PF13482.COG0847.COG2176.COG1199.KOG4793_14548235:0.09271478958134646,F.1.PF00929.PF13482.COG0847.COG2176.COG1199.KOG4793_269215783:0.1363958811253418)0.680:0.03780065360384103)0.204:0.02276218690362641)0.373:0.04011069555033598,(F.23.PF13482_75096643:0.1104521287813245,F.23.PF13482_149408180:0.04371884966723163)0.985:0.1413525131066441)0.159:0.02681528980761673)0.152:0.03079076692538232,(F.14.PF13482_118856:0.1492320849234921,F.14.PF13482_380851345:0.08144344025437526)0.964:0.1059713183354725)0.320:0.07858122236860597,((((F.6.PF01612.KOG4373.KOG2207_6136393:0.120621446183638,F.6.PF01612.KOG4373.KOG2207_334132717:0.2119619523924396)0.974:0.1091521922042998,((F.4.PF01612.COG0349.KOG2206_14195186:0.1291769353125083,F.4.PF01612.COG0349.KOG2206_91205505:0.1175501074268523)0.487:0.04046574452044235,(F.16.PF01612.KOG2405_118394980:0.1082121702772205,(F.16.PF01612.KOG2405_241727922:0.09292102462630786,(F.25.PF01612_308474798:0.07183979982467599,F.25.PF01612_308462810:0.08061448843774595)0.942:0.2468893631202121)0.621:0.06220981412854862)0.723:0.07039494804106244)0.673:0.08546557194534923)0.299:0.03795941379942671,(F.18.PF01612_256617076:0.1123930919373922,F.18.PF01612_330862112:0.10976442463104)0.999:0.08622615533761115)0.394:0.04128974431308573,(F.2.PF01612.COG0749_118825:0.1002264445864079,(F.2.PF01612.COG0749_383763177:0.02735312833203778,(F.27.PF09281_118828:0.04983616656229023,F.27.PF09281_313679946:0.09637999160213569)0.998:0.2652656207076113)0.807:0.0439719307815242)0.891:0.0902604813269917)0.457:0.07976783215045545)1.000:1.5819040553602266);
