# Supplementary material for: The RNase H-like superfamily: new members, comparative structural analysis and evolutionary classification
Source: Nucleic Acids Res. 2014 Jan 23;42(7):4160–79. doi: 10.1093/nar/gkt1414 (PMC3985635; doi:10.1093/nar/gkt1414)
Supplement: Supplementary Data [file supp_gkt1414_nar-02849-r-2013-File008.zip › SupplementaryFile3.fas]

>E.2.RNH1.Ty1/Copia_gi|13124684|sp|P04146.3|COPIA_DROME RecName: Full=Copia protein; AltName: Full=Gag-int-pol protein; Contains: RecName: Full=Copia VLP protein; Contains: RecName: Full=Copia protease
----AFENKIIGYVDSDWAGSEIDR------------------------------KSTTG
YLFKMFDF-------------------------------NLICWNTKRQNSVA-------
---------------------------------------------ASSTEAEYMALFEAV
REALWLKFLLTS--------INIKLENPIKIYEDNQGCISIANNPSC------------H
KRAKHIDIKYHFAREQVQN-----------------------------------------
NVICLEYIPTENQLADIFTKPLPAA
>E.2.RNH1.Ty1/Copia_gi|3250687|emb|CAA19695.1| putative LTR retrotransposon (fragment) [Arabidopsis thaliana]
-----DKFDLRGYTDSDFGSCTDSR------------------------------RCVAA
YCMFIGD--------------------------------SLVSWKSKKQDTVS-------
---------------------------------------------MSTAEAEFRAMSQGT
KEMIWLSRLLDD--------FKVPFIPPAYLYSDNTAALHIVNNSVF------------H
ERTKFVELDCYKTREAVES-----------------------------------------
GFLRTMFVETGEQVVDPLAKAIYPA
>VI.2.Connect.PF06815_gi|77416901|sp|P04584.3|POL_HV2RO RecName: Full=Gag-Pol polyprotein; AltName: Full=Pr160Gag-Pol; Contains: RecName: Full=Matrix protein p17; Short=MA; Contains: RecName: Full=Capsid protein p24; Short=CA; Contains: RecName: Full=Spacer peptide p2; Contains: RecName: Full=Nucleocapsid protein p7; Short=NC; Contains: RecName: Full=Transframe peptide; Short=TF; Contains: RecName: Full=p6-pol; Short=p6*; Contains: RecName: Full=Protease; AltName: Full=PR; AltName: Full=Retropepsin; Contains: RecName: Full=Reverse transcriptase/ribonuclease H; AltName: Full=Exoribonuclease H; AltName: Full=p66 RT; Contains: RecName: Full=p51 RT; Contains: RecName: Full=p15; Contains: RecName: Full=Integrase; Short=IN
------QEEKELEATVQKDQE-----------------------------------NQWT
YKIHQE---------------------------------EKILKVGKYAKVKN-------
--------------------------------------THTNGIRLLAQVVQKIGKEALV
I-------------------------WGRIPKFHLPV-----------------------
--EREIWEQWWDNY--------------------------------------------WQ
VTWIPDWDFVST-------------
>VI.2.Connect.PF06815_gi|37496577|emb|CAD83157.1| polymerase [Simian immunodeficiency virus Qu]
------REDLPLEVEVVSLGD-----------------------------------TQWG
YMFKQD---------------------------------KQVLKTGKFAKVRS-------
--------------------------------------VHVNQYGQLADALTRLGRESLV
Y-------------------------WGRLPEFRIPV-----------------------
--VQEQWNTWWAEH--------------------------------------------WQ
ANWIPEVKAVHT-------------
>C.11.PF01609.PF13612_gi|75486082|sp|Q9X6G5|Q9X6G5_ENTFC Transposase
------KGELVGIIDSFPSPLCKPVRNRQAKLLNQIAKV------GYNSTKRSYFYGLKI
HMIVTKTG--------------------------------FPITYSITNP----------
---------------------------------------------------GVHDVKVLE
TLSEEA--------------------NLPNILGDKGY-----------------------
-------ISHKIHEKLALK-----------------------------------------
-GITISVPPRKNMDKSEKLDHSLL-
>C.11.PF01609.PF13612_gi|341631216|gb|EGS56140.1| transposase DDE domain protein [Vibrio cholerae HE-09]
------KPTGIQFVDSTKIEVCHIIRAKRNKVFEGVACH------GKGTM--GWSFGFKL
HLIINHLG--------------------------------ELVTLKLTKG----------

---------------------------------------------------NEDDRKPVP
EMADTI---------------------WGKLYGDKGY-----------------------
-------ISKALTGELLDK-----------------------------------------
-GVELITTVRKNMKK----------
>B.4.PF12017_gi|88926256|sp|Q7M3K2.2|PELET_DROME RecName: Full=Transposable element P transposase; Short=P-element transposase; AltName: Full=THAP domain-containing protein; Short=DmTHAP
-----ADKLCVLAFDEMKVAAAFEYDSS---------------------ADIVYEPSDYV
QLAIVRGLKK---------------------------SWKQPVFFDFNTR----------
-------------------------------------------------MDPDTLNNILR
KLHRKGY-------------------LVVAIVSDL-------------------------
-----GTGNQKLWTELGISESKTW------------------------------FSHPAD
DHLKIFVFSDT--------------
>B.4.PF12017_gi|334855398|gb|AEH16631.1| parathyroid hormone-responsive B1 [Helicoverpa armigera]
------KKLVNLLFDEVSLAPGVFYNPALKQITG----------FEDFGHRQTKKLADHA
LVFMIKGIKS---------------------------KVKQPLCFSFCQGATK-------
-----------------------------------------------KDDLKKLIKTIIK
EISNTGL-------------------IVIATICDQ-------------------------
-----SATNISVIKSLQEDTKRKY------------------------------LQEGNE
YRTQAFEFEDQ--------------
>D.16.Csn1.COG3513_gi|16801805|ref|NP_472073.1| hypothetical protein lin2744 [Listeria innocua Clip11262]
-----MKKPYTIGLDIGT----------------------------------------NS
VGWAVLTDQYDLVKRKMKIAGDSEKK----------QIKKNFWGVRLFDEGQ--------
---------------------------------------TAADRRMARTARRRIERRRNR
ISYLQGIFA------------------EEMSKTDANFFCR-------------LSDSFYV
DNEKRNSRHPFFATIEEEV-------------------------------------EYHK
NYPTIYHLRE---------------
>D.16.Csn1.COG3513_gi|389815359|ref|ZP_10206685.1| CRISPR-associated protein, Csn1 family [Planococcus antarcticus DSM 14505]
-------KNYTIGLDIGV----------------------------------------AS
VGWVCIDENYKILNYNN----------------------RHAFGVHEFESAE--------
---------------------------------------SAAGRRLKRGMRRRYNRRKKR
LQLLQSLF--------------------DSYITDSGFFSK--------------TDSQHF
WKNNNEFENRSLTEVLSSL------------------------------------RISSR
KYPTIYHLR----------------
>F.19.PF03175_gi|308476655|ref|XP_003100543.1| hypothetical protein CRE_19843 [Caenorhabditis remanei]
-------TRKRFVYDFESMEEED-----------------------------TGEQVPVL
FVALRYCKSCSTFIPTNLQ-----DAAGSVCEHCAPNGRCTVINCVSDE-----------
-------------------------------------------------TRFTNVADEAT
EWIFSKEN------------------RGFIGIAHNAS-----------------------
------GYDAQFILKSLISRN---------KASPAVIMAG---TKIVSLKH---------
KGVKLIDSLKYLTMSLAAVGKA---
>F.19.PF03175_gi|308485453|ref|XP_003104925.1| hypothetical protein CRE_24504 [Caenorhabditis remanei]
-------TWRIFVIDFETIVTTEAAAPS-------------------DMTADGPDHVPNL
VCGQFICNECVGK---------------DDCIYCGP----PIVFSYQNE-----------
-------------------------------------------------EREGPVIEQFV
KFLQTDIR-----------------LSNAIVVAHNGG-----------------------
------KYDHAFVLSELAKSS---------GATPDLLLDG---NRVIQATIKLD----TI
GTITFKDSLNFIPMALSQMPAA---
>D.20.PF01548.COG3547_gi|190410067|ref|YP_001965591.1| putative transposase protein [Sinorhizobium meliloti SM11]
-------MKHYMGLDVSV----------------------------------------KE
TAICIVDETG----------------------------KICREVKVPS------------
------------------------------------------------------HPDDLI
AMLRDP------------------AWNPERVGLEAGP-----------------------
---LSQWLFEALARA---------------------------------------------
-GVPVICIETRH-------------
>D.20.PF01548.COG3547_gi|298510232|gb|EFI34136.1| transposase IS116/IS110/IS902 family protein [Desulfonatronospira thiodismutans ASO3-1]
------VANFTIGVDLGD----------------------------------------RQ
NVVCVLDASG----------------------------EVVKIFKVSN------------
------------------------------------------------------TKKAMH
KSFE--------------------KYSGSLVAIETGT-----------------------
---HSGWVSRLLEEL---------------------------------------------
-GCEVLVGNTR--------------
>C.12.PF01609.PF13737.COG3039_gi|136129|sp|P03009.1|TRA2_ECOLX RecName: Full=Probable transposase for transposon Tn903
---FTRGEIAHLVIDSTGLKVFGEGEWKVKKH-----------------GQERRRIWRKL
HLAVDS--------------------------------KTHEIICADLSLN---------
-----------------------------------------------NVTDSEAFPGLIR
QTHR----------------------KIRAASADG-------------------------
-----AYDTRLCHDELRRK-----------------------------------------
-KISALIPPRKGAGYWPGEYADRNR
>C.12.PF01609.PF13737.COG3039_gi|15899730|ref|NP_344335.1| second ORF in transposase ISC1058, partial [Sulfolobus solfataricus P2]
-----ASDELEVIADATGISTNTGGQYIVAKW-----------------GKTRDSKFLKI
EIVMDN--------------------------------NEFNVVNAEVTSN---------
-----------------------------------------------EVESAVKTVKDLQ
DKGK----------------------KVKKFYGDK-------------------------
-----TYDA----NEVYKT-----------------------------------------
-GVEVVVPPKKNASTKRGHLARR--
>C.1.PF04827.PF13359.KOG4585_gi|74732341|sp|Q96MB7.1|HARB1_HUMAN RecName: Full=Putative nuclease HARBI1; AltName: Full=Harbinger transposase-derived nuclease
------MPGVMGVVDCIHVAIKAPNAEDLSYVNRK------------------GLHSLNC
LMVCDIR--------------------------------GTLMTVETNWPG---------
----------------------------------------------SLQDCAVLQQSSLS
SQFEAGM------------------HKDSWLLGDSSF-----------------------
-----FLRTWLMTPLHIPET----------------------------------------
-PAEYRYNMAHSAT-----------
>C.1.PF04827.PF13359.KOG4585_gi|294461638|gb|ADE76379.1| unknown [Picea sitchensis]
------LPNCCGAIDATHIIMTLPSIDSSMEWHDC-----------------ESNYSMVL
QGIVDAD--------------------------------MRFRDIVTGLPG---------
----------------------------------------------SMNDSRLLRSSGFF
RLCEHGERLNGPV-----KELPQGSQIREYIVGDTGY-----------------------
-----PLLSWLITPYQGKDL----------------------------------------
ASSRVEFNSKHHAT-----------
>D.1.RuvX.YqgF.PF03652.COG0816_gi|6226496|sp|O34634.1|RUVX_BACSU RecName: Full=Putative Holliday junction resolvase
--------MRILGLDLGT----------------------------------------KT
LGVALSDEM---------------------------GWTAQGIETIKINEA---------
--------------------------------------------------EGDYGLSRLS
ELIKDY--------------------TIDKIVLGFPKNMN---------------GTVGP
RGEASQTFAKVLETTYN-------------------------------------------
--VPVVLWDER--------------
>D.1.RuvX.YqgF.PF03652.COG0816_gi|335420460|ref|ZP_08551498.1| Holliday junction resolvase YqgF [Salinisphaera shabanensis E1L3A]
----------MLGFDFGT----------------------------------------KR
IGIAVGNAI---------------------------TGNAQALTTLHHSNS---------
--------------------------------------------------GGGPDWQGLT
RIVAEW--------------------RPGALIVGLPLARD---------------GSSQP
MTENAQKFMRQLGEHFD-------------------------------------------
--IPVHAMDER--------------
>D.15.DUF429.PF04250.COG4923_gi|21228912|ref|NP_634834.1| hypothetical protein MM_2810 [Methanosarcina mazei Go1]
------GKKVFVGVDGCR-----------------------------------------A
GWFAVFLEE--------------------EKDEREKEYDCKWEVALFP------------
------------------------------------------------------EFSLLM
DFLENNYT-----------------QAEPLVLIDIPVGLKN-------------GGAGER
LADTEARKIMKSRK----------------------------------------------
--SSIFPVPCREA------------
>D.15.DUF429.PF04250.COG4923_gi|386846647|ref|YP_006264660.1| hypothetical protein ACPL_1695 [Actinoplanes sp. SE50/110]
------MSIHVIGVDAYA-----------------------------------------L
GWVGVELRD--------------------GAFGRAVLASTLYEIV---------------
------------------------------------------------------------
-----AGS-----------------SGAAVIGVDIPLGMLP---------------DRWR
AADTLAADQLGPRR----------------------------------------------
--GSVFRVPPR--------------
>E.7.RNH1.PF00075_gi|322702335|gb|EFY94003.1| putative reverse transcriptase [Metarhizium anisopliae ARSEF 23]
-------LTVIVYSDGSLSEK-----------------------------------GAAG
YGFTIHQN------------------------------GRSLRQGAGRLGP---------
---------------------------------------------AEVFDAEVRGALDGL
KAALRLPQ---------------SASQKIVVCLDNIAAAGCLRGQP--------------
--SDSSQGVFLAFQALAKRH----------------------------------------
RQTDIRWIPGHSNI-----------
>E.7.RNH1.PF00075_gi|321453153|gb|EFX64418.1| hypothetical protein DAPPUDRAFT_266424 [Daphnia pulex]
--------STIAYTDGSLNKS-----------------------------------TGKT
TSAVIIP-------------------------------SLNIEEATTLSRN---------
---------------------------------------------SSVFTVEAEAINRTL
ELVYHLDD----------------EVAKLTIFSDSRSVVQSIESP---------------
--KKEKYPIINAILTTADNLKS------------------------------------AG
TKINLYWIPSH--------------
>F.4.PF01612.COG0349.KOG2206_gi|14195186|sp|Q12149.1|RRP6_YEAST RecName: Full=Exosome complex exonuclease RRP6; AltName: Full=Ribosomal RNA-processing protein 6
--------TKEIAVDLEHHDYRS------------------------------YYGIVCL
MQISTR----------------------------------ERDYLVDTL-----------
-----------------------------------------------------KLRENLH
ILNEVFTNP------------------SIVKVFH--------------------------
----GAFMDIIWLQRDLGLY----------------------------------------
-VVGLFDTYHASKAIGLP-------
>F.4.PF01612.COG0349.KOG2206_gi|91205505|ref|YP_537860.1| ribonuclease D [Rickettsia bellii RML369-C]
---------KWLSIDTEFERRYT------------------------------YYAKLSI
IQVKAE----------------------------------GCSIIIDAI-----------
-----------------------------------------------------N-NLDLN
VFNKLLIDN------------------NIIKIFH--------------------------
----APREDFEIFYNLFKTL----------------------------------------
-PSNIFDVQVAANVCGL--------
>V.1.DUF99.PF01949.COG1628_gi|24418790|sp|O28839.1|Y1433_ARCFU RecName: Full=UPF0215 protein AF_1433
-----MKKWRFLGIDDSFDD------------------------------------RKCC
VVGCVTCG-----------------------------GYVEGFLYTEIDI----------
----------------------------------------------DGLDATDKLISMVR
RSKFRE--------------------QIKCIFLPGITL----------------------
-GGFNLVDIQRVYRETK-------------------------------------------
--IPVVVVMRRKPDMEEFDSAMRNL
>V.1.DUF99.PF01949.COG1628_gi|327311514|ref|YP_004338411.1| hypothetical protein TUZN_1632 [Thermoproteus uzoniensis 768-20]
------KNFRVIGIAESFRLGE---------------------------------GRSIY
AGVLMRRD-----------------------------GYIEAVAYGEATL----------
----------------------------------------------GGVDGTAAALTVVE
RLRRP---------------------DIHMVMLDGCIV----------------------
-SFYNWIDGEAIWMNTG-------------------------------------------
--LPTACYVFEKPE-GDVEAAVKKL
>A.3.PF13358.COG3335_gi|75440988|sp|Q6XGE3|Q6XGE3_ECOLI TnpA-like protein
-----SAEHPVFYEDEVDIHLNPKIGADWQ-----------LRGQQKRVVTPGQNEKYYL
AGALHS---------------------------------GTGKVSYVGGN----------
------------------------------------------------SKSSALFIALLK
HLKATY-----------------RRAKTITLIVDNY------------------------
----IIHKSRETQRWLKAN-----------------------------------------
PKFRVIYQPVYSPWVNH--------
>A.3.PF13358.COG3335_gi|119947277|ref|YP_944957.1| ISSod10, transposase OrfB [Psychromonas ingrahamii 37]
--------MDVWFQDEARFGQQNTTTRVWA-----------TKGSRPRVIRQQQFISTHI
YGAVCP---------------------------------STGQTEALISP----------
------------------------------------------------ILSMEMMEKHLQ
QISYAT-----------------PAGRHALVVMDCA------------------------
----SWHSNKTAIKF---------------------------------------------
DNLTIMHLPPYSPELN---------
>F.20.PF03175_gi|156398391|ref|XP_001638172.1| predicted protein [Nematostella vectensis]
-------LGEDKVLDHCH-----------------------------------LTGKYRG
A------------------------------------------AHNA-------------
---------------------------------------------------------CNL
RFRAPK---------------------FFPVLFHN-------------------------
----LSGYDSHLFVKNLGTSEGKINCIPNNEEKYISFT---KQVVVDRFTNKEGKQVDVK
RDIRFIDSFKFMSASLDSLVKNLPR
>F.20.PF03175_gi|328712717|ref|XP_001952693.2| PREDICTED: roundabout homolog 2-like [Acyrthosiphon pisum]
-------EARCKVADHCH-----------------------------------TSGRMRH
T------------------------------------------LCSP-------------
---------------------------------------------------------CNL
KLVTPK---------------------NVPYFLHN-------------------------
----LSKYDAHFIVTELGYDKESITVIPNIVLKTIG------------------------
--VRFLDSCRFMASNRAELDGNL--
>F.11.PARN.PF04857.KOG1990_gi|60390262|sp|O95453.1|PARN_HUMAN RecName: Full=Poly(A)-specific ribonuclease PARN; AltName: Full=Deadenylating nuclease; AltName: Full=Deadenylation nuclease; AltName: Full=Polyadenylate-specific ribonuclease
--------ADFFAIDGEFSGISDGPSVSALTNGFDT-----PEERYQKLKKHSMDFLLFQ
FGLCTFKYDYT------------------------DSKYITKSFNFYVFPKPFN--RSSP
DVKFVCQSSSIDFLASQGFDFNKVFRNGIPY----------------------GFSRVIH
AIANS----------------------GKLVIGH--------------------------
----NMLLDVMHTVHQFYCPLPADLSEFKEMTTCVF------------------------
--PRLLDTKLMASTQPFK-------
>F.11.PARN.PF04857.KOG1990_gi|71028506|ref|XP_763896.1| hypothetical protein [Theileria parva strain Muguga]
--------SKFIVIDCEFSGIN--PKSKSIRT---------LDDYLLSLKDDVEEYALLQ
IGFCLAMNSQNSE--------------------QELWQLYPYSFYTLSSEITNTIFLNES
MKWLRDNGFSLDKWIDQGMDFKRLGDRYYNSGGYIM-----------KRNRSNQLHEVIR
TIIEY----------------------RIPLVFH--------------------------
----NGMLDILHIYDKFIAQIPEKPTQISKEISKIFV-----------------------
--GGIFDTKLVGKYLFD--------
>D.11.DUF429.PF04250.COG2410.COG4328_gi|124600150|gb|EAY59160.1| conserved hypothetical protein [Mycobacterium tuberculosis C]
--------MYFVGVDLAW-------------------------------------AGRNP
TGVAAVDA----------------------------DGCLVGVGAAR-------------
----------------------------------------------------------DD
ASVLAALRPYVV--------------GDCLVAFDAPLVVAN-------------------
-RTGQRPAEAALNRDFRQFEAGAYPANTEKPEFADVPRAARLARQLALDMDPLS------
--SATRRAIEVYPH-----------
>D.11.DUF429.PF04250.COG2410.COG4328_gi|188996797|ref|YP_001931048.1| hypothetical protein SYO3AOP1_0866 [Sulfurihydrogenibium sp. YO3AOP1]
--------MNILGIDLAG-------------------------------------SEKRP
TGIAYFEN----------------------------NRILTKVVY---------------
----------------------------------------------------------ND
EEILKIAKNF------------------SKIFIDAPLSLPK-------------------
---GRDSLEVNNGIHFRE---------------CDIKLRELKIKFFPLTLGPMR------
--KLTKRAMKL--------------
>C.15.PF01609_gi|156975296|ref|YP_001446203.1| hypothetical protein VIBHAR_03025 [Vibrio campbellii ATCC BAA-1116]
------NGLTLLGVDGVLWRTEDSKENAAT-------------FAKPTNRDGKETQYPQV
RMVCQMELS--------------------------SHLITGSAFDCY-------------
---------------------------------------------------SVNEMKLAE
QLIETT-------------------PDNSLTLFDKGF-----------------------
-------YSLGLLQAWSSQ----------------------------------------G
INRHWLIPMKKGLTY----------
>C.15.PF01609_gi|344339535|ref|ZP_08770464.1| transposase IS4 family protein [Thiocapsa marina 5811]
------HGFRLLAVDGSTFLLPKEPAIVEA-------------FGQ-----TGEVT-PQA
RFSRLYDVL--------------------------NRLVVAADIEPL-------------
---------------------------------------------------SLGERILAG
EYLPAT-------------------RVDDLLLYDRGY-----------------------
-------PAFWLFASHAVE-----------------------------------------
-QRHFCVRVPRAF------------
>Piwi.Argonaute.PF02171.COG1431.KOG1041.KOG1042_gi|74536972|sp|Q8U3D2|Q8U3D2_PYRFU Hypothetical protein PF0537
---YRFNYDYIIGIDVAPMKRS---------------------------------EGYIG
GSAVMFDS----------------------------QGYIRKIVPIKIGEQRG-------
-----------------------------------------------ESVDMNEFFKEMV
DKFKEFNIKL--------------DNKKILLLRDG-------------------------
---RITNNEEEGLKYISEMF---------------------------------------D
IEVVTMDVIKNHPVRAF--------
>Piwi.Argonaute.PF02171.COG1431.KOG1041.KOG1042_gi|15669511|ref|NP_248321.1| hypothetical protein MJ_1321 [Methanocaldococcus jannaschii DSM 2661]
-------YDYIMGLDTGLGIFG---------------------------------NHRVG
GCTVVYDS----------------------------EGKIRRIQPIETPAPG--------
-----------------------------------------------ERLHLPYVIEYLE
NKA---NIDM--------------ENKNILFLRDG-------------------------
---FIQNSERNDLKEISKEL---------------------------------------N
SNIEVISIRKNNKYKVF--------
>A.1.PF00665.PF13333.COG2801_gi|75442125|sp|Q75TV8|Q75TV8_BACHD Transposase B of IS655
-----GQELKVVVSDLTYVRVQ--------------------------------QKWHYI
CVLVDLYN--------------------------------REIIGYSAGP----------
------------------------------------------------HKSAELVQRAFA
SVKYNLQ-------------------RLELFHTDR-------------------------
---GSEFKNKLIDQALETF-----------------------------------------
-GIERSLSEKGTPYDNA--------
>A.1.PF00665.PF13333.COG2801_gi|241889773|ref|ZP_04777071.1| putative transposase InsK for insertion sequence [Gemella haemolysans ATCC 10379]
-----SEPLKKCYTDVTQFKIG--------------------------------EDRVYL
APIIDGYN--------------------------------AEIIAYNISF----------
------------------------------------------------SPNMEQQYEMLS
QLQDNRY-------------------EGMILHSDQ-------------------------
---GWQYQHITYRQILKAK-----------------------------------------
-GIKQSMSRKGTSADNA--------
>I.1.UvrC.PF04859.COG0322_gi|8134799|sp|Q9WYA3.1|UVRC_THEMA RecName: Full=UvrABC system protein C; Short=Protein UvrC; AltName: Full=Excinuclease ABC subunit C
-----DFPYRIEGIDISHLQ-----------------------------------GKYTV
ASLVVFED--------------------------GFPKKGDYRRYKIEQD----------
-----------------------------------------------HPDDYESIRTVVK
RRYSK-------------------HPLPNLLFVDG-------------------------
----GIGQVNAAIEALKEIG----------------------------------------
KDCPVVGLAK---------------
>I.1.UvrC.PF04859.COG0322_gi|149135311|gb|EDM23791.1| excinuclease ABC subunit C [Caminibacter mediatlanticus TB-2]
-----NIPYKIEVFDTSHMQ-----------------------------------GRATV
GAMIVWEN--------------------------GKFKKSDYRHYHLEG-----------
------------------------------------------------KDEYSQMKELLT
RRAKSFE----------------KDSPPDLWLIDG-------------------------
----GVAQFNLAKEIISSSG----------------------------------------
ANVDILAISK---------------
>C.2.PF13751.PF1609.COG3039_gi|242138353|gb|EES24755.1| transposase, IS4 family [Burkholderia pseudomallei 1106b]
-----SKDTKISRTDPDSGYMVRDD--------------------------KPKGFFYLD
HRTVDAKH-----------------------------AIITDTHVTPASV----------
-------------------------------------------------HDSQPYLDRLD
RQRERFE------------------FKVEAVGLDA-------------------------
-----GYFTPAVCQGLEER-----------------------------------------
-GIAGVMGYRTP-------------
>C.2.PF13751.PF1609.COG3039_gi|392455463|gb|EIW32253.1| transposase IS4 family protein [Pelosinus fermentans DSM 17108]
-----NENGEVSFTDKDARLMGVNN--------------------------MGFEVSYNM
QTAVEAKN-----------------------------HLIVAADITNSPA----------
--------------------------------------------------DQGQLYEMAT
QAKQQLG------------------VNDITVLADK-------------------------
-----GYYNGECLEKCEQD-----------------------------------------
-NIIAIVSKQNP-------------
>F.10.PF13482.COG3359_gi|15614328|ref|NP_242631.1| hypothetical protein BH1765 [Bacillus halodurans C-125]
---KGMHVEELLFFDTETTGLS-----------------------------HGAGTTIFM
LGYAQVKG----------------------------------EEVVVKQHFLPGP-----
-------------------------------------------------EREVALYHHFL
HDVG----------------------DMKNLVTFN-------------------------
----GKAFDWPQVKTRHTFVRDRVPY---------------------------------L
PKFGHYDLLHASRRLWKELL-----
>F.10.PF13482.COG3359_gi|115377698|ref|ZP_01464891.1| conserved hypothetical protein [Stigmatella aurantiaca DW4/3-1]
-------AQDAVYFDIETDGSE--------------------------------TQVPTV
VCLYDSQG----------------------------------LHVFIQGRNMDAL-----
-------------------------------------------------PEALAARRLW-
-------------------------------VSFN-------------------------
----GTVFDAPVL--RNYFGAERFPS----------------------------------
-PEAHIDLRFVTRRL----------
>A.16.PF13610.PF03050.COG3316_gi|81775735|sp|Q981F5|Q981F5_RHILO Transposase
-----GCLGDKWHLDECVVAIN--------------------------------GKKQWL
WRAVDQD--------------------------------GLVLEVLVQS-----------
------------------------------------------------RRNAKAAKRLMR
KLLKAQG------------------RTPRVMITDK-------------------------
-----LRSYDAARRDLMP------------------------------------------
-GVEHRSHKGLNNRAENS-------
>A.16.PF13610.PF03050.COG3316_gi|196188062|gb|EDX83027.1| hypothetical protein S7335_205 [Synechococcus sp. PCC 7335]
-----GKVGKVWLIDETFIRVK--------------------------------GEWCYL
YRGIDED--------------------------------GNLVDARLSK-----------
------------------------------------------------TRDMAGTKAFFA
QAIGLHD------------------DAPEKVATDG-------------------------
-----LASYPRAIKEELG------------------------------------------
EAVEHEVRPCTANPVEQS-------
>E.9.YkuK.DUF458.PF04308.COG1978_gi|81342391|sp|O34776.1|YKUK_BACSU RecName: Full=Uncharacterized protein YkuK
----RSSYVLSIGTDSQVYR---------------------------------DYTKFIT
ALHLHRTGK-----------------------------GAWGCLKNHTVDR---------
----------------------------------------PIHSLREKISLETAYSQETA
AHILDGHLMDITDLLL--PFTGEGADLTFEVHLDIG--KKGLTK----------------
----DLIQEMTGRIT---------------------------------------------
SMGIEAKIKPDSYTAFSYANRFTK-
>E.9.YkuK.DUF458.PF04308.COG1978_gi|160359297|gb|ABX30911.1| protein of unknown function DUF458 [Petrotoga mobilis SJ95]
------SYKVWVGTDSHARD---------------------------------GVVTFAT
AIVIYKVGN-----------------------------GA-TYFYYVTHER---------
----------------------------------------RPYDMYSRLIREAEFSLNTA
EFI-ENHLNLIK----------------PEIHLDIG--LNGRSK----------------
----EVFNVVTGYVK---------------------------------------------
GLGYDCKIKPESFAATNVAHLYT--
>E.8.RNH1.PF00075_gi|77416881|sp|P04585.4|POL_HV1H2 RecName: Full=Gag-Pol polyprotein; AltName: Full=Pr160Gag-Pol; Contains: RecName: Full=Matrix protein p17; Short=MA; Contains: RecName: Full=Capsid protein p24; Short=CA; Contains: RecName: Full=Spacer peptide p2; Contains: RecName: Full=Nucleocapsid protein p7; Short=NC; Contains: RecName: Full=Transframe peptide; Short=TF; Contains: RecName: Full=p6-pol; Short=p6*; Contains: RecName: Full=Protease; AltName: Full=PR; AltName: Full=Retropepsin; Contains: RecName: Full=Reverse transcriptase/ribonuclease H; AltName: Full=Exoribonuclease H; AltName: Full=p66 RT; Contains: RecName: Full=p51 RT; Contains: RecName: Full=p15; Contains: RecName: Full=Integrase; Short=IN
------VGAETFYVDGAANRE----------------------------------TKLGK
AGYVTN---------------------------------RGRQKVVTLT-----------
--------------------------------------------DTTNQKTELQAIYLAL
QDSG----------------------LEVNIVTDSQYALGIIQAQP--------------
--DQSESELVNQIIEQLIKK----------------------------------------
EKVYLAWVPA---------------
>E.8.RNH1.PF00075_gi|198438591|gb|ACA81610.2| pol polyprotein [Caprine arthritis encephalitis virus Roccaverano]
------VVQGPTYYTDGGKK-----------------------------------NKVGS
LGFISS----------------------------------TGVKFRKHE-----------
--------------------------------------------EGTNQQLELRAIEEAC
RHGP----------------------DSMNIVTDSRYAYEFLLR----------------
--DWEEESIINPIQARIMALVH------------------------------------RK
TALGVHWVPG---------------
>F.18.PF01612_gi|256617076|ref|ZP_05473922.1| DNA polymerase I [Enterococcus faecalis ATCC 4200]
---------KHLSIDIESFSSADI------------------SKCGAYKYSESSDFEILL
FAYSVD---------------------------------GQPVEVVDLAQ----------
---------------------------------------------------GETIPEDVI
KSLSDE---------------------TVIKHAFN-------------------------
-----ANFERVCLSRFLGLNG-------------------------------------FL
NPRGWHCTMVWAATLGLPL------
>F.18.PF01612_gi|330862112|emb|CBX72276.1| putative DNA polymerase [Yersinia enterocolitica W22703]
---------KKLWFDSETFCETPI-------------------KNGTHAYAEH--VEVMI
ITYALN---------------------------------DDPVSEWDITS----------
---------------------------------------------------GAKMPEDLK
AYLQDP---------------------SIEIYAQN-------------------------
-----SHFDRTMMRHDMPSVI-------------------------------------AG
GIERWRDTMVKALAHGLP-------
>C.23.PF13546_gi|302466390|gb|EFL29483.1| conserved hypothetical protein [Streptomyces viridochromogenes DSM 40736]
-----PDGRLVLAVDVSPWLRSDAPCSPERL----------FCHVYGRAKTASQFIPGWP
YSFVAVLEM-------------------------GATSWTQVLDAVRLGPAD--------
-------------------------------------------------DATAVTAAQLR
DVVERLIAAG----------QWQPGEPDIVIVTDAGY-----------------------
-------DVTRLAWVLQDL-----------------------------------------
-PVELVGRVRG--------------
>C.23.PF13546_gi|297550311|gb|EFH84177.1| conserved hypothetical protein [Ktedonobacter racemifer DSM 44963]
-----PEKWQWIGIDASKIARPDAVTSADRT----------AQYVHNLPECKNPITFGWQ
FSTVVALAE-------------------------DPSSWTYQLDQQRITSDT--------
-------------------------------------------------TAIEVAYSQLK
LLVPQL-------------------PKNTIVVLDRGY-----------------------
-------DANWLWCRCSTL-----------------------------------------
-GIGVLGRLK---------------
>E.12_Sola2-1_HM
-----DQSNIIIIGDFAE---------------------------------------NYT
FVVQDEIQSYHW----------------------NTQQCSLHPLVIYYKDD---------
------------------------------------KGVLKHISYCFISDDITHDVTYVY
KIFQLIIPILKTKFSN---------LSKLHLFTDGCAGQ--------------------Y
KNCKSFYNLCQLES-------------------------------------------EFS
LKVEWNFFATSHG------------
>E.12_gi|390337621|ref|XP_003724602.1| PREDICTED: uncharacterized protein LOC100887903 [Strongylocentrotus purpuratus]
----LPKGWVLMVADFAE---------------------------------------NYT
CRNQQEIQSAHW----------------------SHNTVTIHPIVCTYHCP---------
-----------------------------------KCDELMDESLIFITADVKHDYNAVN
TFMCTSVEYLQNKLTD---------VQQIVRFSDGAACQ--------------------Y
KSKGPFTDVAMADT-------------------------------------------VYK
VPTSFHYYGSCH-------------
>D.17.Terminase.PF03237.PF04466_gi|228848128|gb|EEM92991.1| hypothetical protein bthur0013_56490 [Bacillus thuringiensis IBL 200]
----PTGETLDLGVDVARF-------------------------------------GDDE
TVIAPRI-----------------------------GNKVFKLLNHYK------------
-------------------------------------------------QDTMETAGHVL
KLAKEYMAKYKQL-------------KRVDIKVDDSGV----------------------
---GGGVTDRLKEVIKS-----------------------------------------ER
LPFKVYPVVNN--------------
>D.17.Terminase.PF03237.PF04466_gi|375085720|ref|ZP_09732346.1| hypothetical protein HMPREF9454_00957 [Megamonas funiformis YIT 11815]
---------LHVGADIARF-------------------------------------GDDE
TIFVPRI-----------------------------AGKTLGLFHYTK------------
-------------------------------------------------QDTTTTAGKLL
NITKNFMRDYHK--------------PYATIRIDDDGV----------------------
---GGGVTDMLRETIRE-----------------------------------------QR
LNIDVIACHN---------------
>E.10_Sola1-1_AP
-----NHELCVAVFDLEKVLTTPQGE--------------------AGSFYYKRKFAVYN
FTVYDIGN----------------------------KQGYCYMWDESEGKRG--------
---------------------------------------------------SNEIGTCLL
KFIESMKE---------------KGYKEFSFYSDNCGGQ---------------------
NRNRFIYSMWEYA------------------------------------------SFTFK
VKITHTFLERGHTQS----------
>E.10_gi|328726830|ref|XP_003249065.1| PREDICTED: hypothetical protein LOC100572977 [Acyrthosiphon pisum]
-----STDTCVLSFDLQQCLPTPQLE--------------------NSVSFYKRQLWTYN
LTIHNCKT----------------------------SNASCYVWYESLAKRG--------
---------------------------------------------------ANDISSCLF
NYLKNLP----------------KDISNVIMYSDCCPGQ---------------------
NKNGIVIAMCLYFL----------------------------------------EQQDLI
TTIDHKFMVPGHSR-----------
>E.11.RNH1.PF00075_gi|52000846|sp|Q9UQG0.2|POK20_HUMAN RecName: Full=HERV-K_3q27.3 provirus ancestral Pol protein; Includes: RecName: Full=Reverse transcriptase; Short=RT; Includes: RecName: Full=Ribonuclease H; Short=RNase H; Includes: RecName: Full=Integrase; Short=IN
-----LENALTVFTDGSS---------------------------------------NGK
AAYTGP-----------------------------------KERVIKTP-----------
--------------------------------------------YQSAQRAELVAVITVL
QDFD----------------------QPINIISDSAYVVQATRDVETALIK---------
YSMDDQLNQLFNLLQQTVRKR--------------------------------------N
FPFYITHIRAHTNLPGPLT------
>E.11.RNH1.PF00075_gi|52783154|sp|Q7SQ98.1|POL_ALV RecName: Full=Pol polyprotein; Contains: RecName: Full=Reverse transcriptase/ribonuclease H; Short=RT; Contains: RecName: Full=Integrase; Short=IN; AltName: Full=pp32
-----PVPGPTVFTDASS--------------------------------------STHK
GVVVWREG------------------------------PRWEIKEIADSG----------
---------------------------------------------ASVQQLEARAVAMAL
LLWPT---------------------TPTNVVTDSAFVAKMLLKMGQE------------
---GVPSTAAAFILEDALSQR--------------------------------------S
AMAAVLHVRSHSEVPGFFT------
>D.19.DUF3010.PF11215_gi|126173891|ref|YP_001050040.1| hypothetical protein Sbal_1659 [Shewanella baltica OS155]
--------MRVCGVELKG----------------------------------------GE
AIISLLSYEG-------------------------ETFNVPECRKVSFTVS---------
--------------------------------------------QSATTEAIREFHFAFH
KLMQDYR-------------------VDEVVIIEREQKG------------------KLA
GSATSFKLEAAIQLG---------------------------------------------
-ELPVSLLSP---------------
>D.19.DUF3010.PF11215_gi|296271552|ref|YP_003654183.1| hypothetical protein [Arcobacter nitrofigilis DSM 7299]
---------NICGIELKA----------------------------------------NQ
TILAVQIDG-----------------------------EYKDLKTKKITLE---------
--------------------------------------------DDEKQESIRSYCNDLL
VFLTQND-------------------IEQVYIKKRAKKG------------------NFA
GGAVTFKMESLIQLN---------------------------------------------
PKCTVDLVS----------------
>A.9.PF01610.COG3464_gi|549101|sp|Q06126.1|TNPA_BORPP RecName: Full=Transposase for insertion sequence element IS1001
-----WSKIEYLAMDEFALHK----------------------------------GHRYA
TVVVDPI--------------------------------GRQVLWIGP------------
------------------------------------------------GRSRETARAFFE
QLPPGAA------------------QRIKAVAIDM-------------------------
---TTAYELEIQAHSP-------------------------------------------Q
AEIVYDLFHVVAKYGR---------
>A.9.PF01610.COG3464_gi|226349911|ref|YP_002777024.1| putative transposase for insertion sequence element [Rhodococcus opacus B4]
-----VGEVSVLGIDDFAIRR----------------------------------GHVYG
TLMLDMV--------------------------------TSKPIDLLA------------
------------------------------------------------DRTADTVADWLK
KHPG-----------------------TEVVCRDR-------------------------
---AGAYAEGVRIGAP-------------------------------------------D
AVQVADRWHL---------------
>C.5.PF01609.COG5421_gi|81325552|sp|Q9ZAA3|Q9ZAA3_MYCMS Putative transposase
-CANTNRKIDVLWFDATTTYFETFSREGYK----------------KPGYSKDGKFKEDQ
IVIGMATDE--------------------------NGIPLHYKIFPGN------------
------------------------------------------------VADPNTLIPFML
EIADIYE------------------VNSVTIIADKGM-----------------------
-------SVNRNIRFLESK-----------------------------------------
-NWKYIISYRMKAGSKQFKEYILDE
>C.5.PF01609.COG5421_gi|330506541|ref|YP_004382969.1| hypothetical protein MCON_0260 [Methanosaeta concilii GP6]
---------ETLAYDLTTLLFFGVSCPLA-----------------ELGYNPDRIRRRQA
NLAILVSKR--------------------------DRYPLSHFVYNGS------------
------------------------------------------------RHSISTVKNLLN
RLSKMA-------------------IEPGTLIWDRGN-----------------------
-------VSKKHVQMVDES-----------------------------------------
-GWKLICG--VPKTSKEAKEII---
>B.3.DUF659.PF04937_gi|122203691|sp|Q2QPA8|Q2QPA8_ORYSA HAT family dimerisation domain containing protein
-----ELTGCSIMTDAWTDR-----------------------------------KGRGV
MNLVVHSAH-----------------------------GVLFLDSVECSG----------
-----------------------------------------------DRKDGKYIFELVD
RYIEEIGE-----------------QHVVQVVTDN-------------------------
-----ASVNTTAASLLTAKR----------------------------------------
PSIFWNGCAAHCLDLMLE-------
>B.3.DUF659.PF04937_gi|115479959|ref|NP_001063573.1| Os09g0499600 [Oryza sativa Japonica Group]
-----NACGCSLIADRKKNH-----------------------------------GESSI
INFFVYCRR-----------------------------GTMFLKSVDTSA----------
--------------------------------------------------EKANLLEIFD
QVVREVGP-----------------ENIVQFITDL-------------------------
-----DPRYKTTVKVLEERY----------------------------------------
KTFVWSPCAARCIDLMLE-------
>E.16.COG5558_gi|257075532|ref|ZP_05569893.1| ISA1214-6 transposase [Ferroplasma acidarmanus fer1]
---------SDATGDGTGYSLTVKK-------------------------SKGHRKRLFA
YSFSIMDLR---------------------------TRMYIASGTSMK------------
--------------------------------------------------SERNAYDNAM
RIVNKIG------------------INIDSIRLDRYY-----------------------
-SSPSYVDKLGDT-----------------------------------------------
--KVYIIP-----------------
>E.16.COG5558_gi|11497921|ref|NP_069143.1| ISA1214-2 transposase [Archaeoglobus fulgidus DSM 4304]
---------GDFSGDGTGYSLTITKHY---------------------RSNPKRKGKDFR
YVFRIIDID---------------------------TGMYVGFGYSDR------------
--------------------------------------------------SEKDAFEKAL
GMLKSMG------------------VKVNSISLDKYY-----------------------
-SSRKTLRLFDAET----------------------------------------------
--AVYVI------------------
>F.2.PF01612.COG0749_gi|118825|sp|P00582.1|DPO1_ECOLI RecName: Full=DNA polymerase I; Short=POL I
--------APVFAFDTETDSLDN------------------------------ISANLVG
LSFAIEP---------------------------------GVAAYIPVAHDYL-------
--------------------------------------------DAPDQISRERALELLK
PLLEDE---------------------KALKVGQ--------------------------
----NLKYDRGILANYGIEL----------------------------------------
-RGIAFDTMLESYILNSVAG-----
>F.2.PF01612.COG0749_gi|383763177|ref|YP_005442159.1| DNA polymerase I [Caldilinea aerophila DSM 14535 = NBRC 104270]
-------AAERLSFDVETTATDA------------------------------MQAALVG
LGIAWAP---------------------------------GQTAYIPVTHTI--------
----------------------------------------------GEQLDWSHAMEAIR
PFFADA---------------------ALPKVAH--------------------------
----NAKYDLIVLRRHGLDV----------------------------------------
-MGVLDDTLLMAWLLD---------
>D.8.Terminase.PF03237.COG4373_gi|137951|sp|P17312.1|TERL_BPT4 RecName: Full=Large terminase protein; AltName: Full=DNA-packaging protein Gp17; AltName: Full=Terminase large subunit
------DRKYIATLDCSEGR------------------------------------GQDY
HALHIIDVTD-------------------------DVWEQVGVLHSNTI-----------
--------------------------------------------------SHLILPDIVM
RYLVEYN--------------------ECPVYIELN------------------------
--STGVSVAKSLYMD--------------------------------------------L
EYEGVICDS----------------
>D.8.Terminase.PF03237.COG4373_gi|168213080|ref|ZP_02638705.1| conserved hypothetical protein [Clostridium perfringens CPE str. F4969]
-------KKYYIGVDTSEGV------------------------------------AKDS
STCVVLDKEG----------------------------QEIAMFKNNKI-----------
--------------------------------------------------KPYEFAEFVN
ELGLYFN--------------------KAYLVVEKA------------------------
--SGGHSVIERLRYN--------------------------------------------F
KYMNMSKYKTY--------------
>A.12.PF00665.COG2801_gi|122245631|sp|Q33AB6|Q33AB6_ORYSA Retrotransposon protein, putative, Ty3-gypsy subclass
------WKWDEIGMDFITGLPKT------------------------------QGGYDSI
WVIVDRLT--------------------------------KVARFIPVKT----------
-----------------------------------------------TYGGNKLAELYFA
RIVSLHG-------------------IPKKIVSDR-------------------------
---GSQFTSHFWKKLQEEL-----------------------------------------
-GTRLNFSTAYHPQTDG--------
>A.12.PF00665.COG2801_gi|154271185|ref|XP_001536446.1| predicted protein [Ajellomyces capsulatus NAm1]
-------PFEVLSIDFITGLPV-------------------------------SDSRDTI
LTVTDKFS--------------------------------KAVILVAGQE----------
-----------------------------------------------KWDAPRWAEAFYK
EVICRWQ-------------------PPLAIISDR-------------------------
---DPKFTSQFWKCVLRLM-----------------------------------------
-GVKSWMTTAYNPRSKG--------
>C.25.PF01609_gi|325282707|ref|YP_004255248.1| transposase IS4 family protein [Deinococcus proteolyticus MRP]
--------KLTLIMDRTNWKH--------------------------------GQSHLNL
LVIGVVLGN--------------------------VTLPLAWKELKHGG-----------
------------------------------------------------NSESRARMMLVG
QLLGRIP-----------------ARRWTVLIADREF-----------------------
-------LGQEWFTFLRRSG----------------------------------------
--IKRCICIRANTVLDG--------
>C.25.PF01609_gi|300337545|emb|CBN54473.1| transposase (fragment) [Oscillatoria sp. PCC 6506]
--------VLMLAIDRTQWRH------------------------------------NNL
FFISLIWSQ--------------------------RAIPLYWEILPKRG-----------
------------------------------------------------STNIQEQQNLIT
PVLVLLQ------------------DYQIIILGDREF-----------------------
-------GSVKLAQWLYDVG----------------------------------------
--VKFVLRVKQERYIQS--------
>III.1.DUF1258.PF02992.PF06869_gi|147794504|emb|CAN71609.1| hypothetical protein VITISV_013246 [Vitis vinifera]
---------LGLASDGFNPFGN-------------------------------MSISYSM
WPVVLIPYNLPPWM--------------------CMKQTFFMLSLLIPGPTAPGN-----
--------------------------------------------------DIDIYLQPLI
DELNDLWDVGVETYDASTKQNFCMRAAILWTIND------------------------FP
AYANLSGWST--------------------------------------------------
--KGKFACPIC--------------
>III.1.DUF1258.PF02992.PF06869_gi|75326924|sp|Q7X7E7|Q7X7E7_ORYSA OSJNBa0027H06.6 protein
---------FAMCTDGINPFGD-------------------------------LSSRHKS
TL--------------------------------CLPCSF-------KDRDNRAT-----
--------------------------------------------------DIDVFLEPII
DDFERLWNEGTRTWDAYAQEYFNLHAMLFCTINE------------------------YP
ALGNLSGQTV--------------------------------------------------
--KGKWACSEC--------------
>F.5.PF00929.COG0847.KOG2249.KOG1275.KOG2248_gi|57012967|sp|Q96AZ6.2|ISG20_HUMAN RecName: Full=Interferon-stimulated gene 20 kDa protein; AltName: Full=Estrogen-regulated transcript 45 protein; AltName: Full=Promyelocytic leukemia nuclear body-associated protein ISG20
---------EVVAMDCEMVGLGP-----------------------------HRESGLAR
CSLVNV--------------------------------HGAVLYDKFIRPE---------
-GEITDYRTRVS------GVTPQHMVGA---------------------TPFAVARLEIL
QLLK-----------------------GKLVVGHD-------------------------
-----LKHDFQALKEDM-------------------------------------------
SGYTIYDTSTDRLLWREAKL-----
>F.5.PF00929.COG0847.KOG2249.KOG1275.KOG2248_gi|339248135|ref|XP_003375701.1| RNA exonuclease 4 [Trichinella spiralis]
---------KIIALDCEFVGSE------------------------------ENDDLLAR
VSICNS--------------------------------EGKCVYDKFVKPN---------
-VPVKDYRTAVS------GVRKKDLINA---------------------DSFDAVQREVC
EILK-----------------------GRVLVGHN-------------------------
-----VSKDLSVLALSH-------------------------------------------
SKRMIRDTSTFPPFRSLAKT-----
>C.29.PF04693_gi|15897859|ref|NP_342464.1| transposase ISC1217 [Sulfolobus solfataricus P2]
----GDHPVLLIVDDTHDHKLYARAMPVSRNGA----------QIFYCRSHKRFEPAIQL
LVIGVKDLV--------------------------NNQIYVIHIIAYIPRKVE-------
---------------------------------------EELKRRGEEVKFKTKIDALLE
FLSSL------------------SGLNVKAKVFDSWY-----------------------
-------VNSRTLQGN--------------------------------------------
----TVGELKSSARVVEGG------
>C.29.PF04693_gi|374634235|ref|ZP_09706600.1| Archaeal putative transposase ISC1217 [Metallosphaera yellowstonensis MK1]
--------VAVIIDDTVDHKEYSRGKDVSPHGN----------YWIYCHAHGRFERGVQL
LTVAIVDLS--------------------------TGRAFMVGAFPYAVRKML-------
-------------------------------------------DLGMVTEFKTKIEMARE
MLDVL-----------------KGYFRVSRVVFDSWY-----------------------
-------WSEKLVKEN--------------------------------------------
----VVSELKSNRRLL---------
>E.13_Sola3-1_HM
-----DEESGFWLKDYCQ---------------------------------------KVL
PSKFREGQKEYF----------------------GKKGMSLHVDIFFTKKN---------
------------------------------------NVLQKKVYFTALYRCEQSLSETLS
IAQLVLPKFKHDHSG----------VNKLYAKSDNASSY---------------------
HGNFIMEALFMLCKN---------------------------------------------
NQIQLKRYDYNEPCRGKD-------
>E.13_gi|308479494|ref|XP_003101956.1| hypothetical protein CRE_08425 [Caenorhabditis remanei]
-------DEAFLTMDWSQ---------------------------------------KVI
PMQSLEPQSDFY----------------------GKSGISVHVTNVLNIDKE--------
-----------------------------------GNLRQHNFVHITNHESQDAITVLLI
LEHLLRELRKAG-------------IARVHLRSDNAGCY---------------------
HSTKLITSLPNVTKN---------------------------------------------
TGVDVLSFTFSEAQGGK--------
>C.21.NurA.PF09376.COG2380_gi|81553694|sp|Q9X261|Q9X261_THEMA Hypothetical protein
------ILDQIIFVDGKRRSFVRITTD----------------------EGITGIFAELC
VGAVIWDRE-----------------------GGTKTLFSPDKPPVKERVLGFSQSFQEE
GYEEVG------------------------GILFKVVKEGKDAMQSIDLYMRSLEIEEVR
KHMDK----------------------NILIVKDG-------------------------
------PAARELPFEE--------------------------------------------
-NVGPIGLVKNIGVTELS-------
>C.21.NurA.PF09376.COG2380_gi|288817580|ref|YP_003431927.1| hypothetical protein HTH_0259 [Hydrogenobacter thermophilus TK-6]
----------VAFVDGVRRTEYAMYLIDD------------------SGSSYEGAFASLG
AGAVLIEL------------------------GKLNLVKESMLHSIVKRYLVVRGELQGI
PQKSIG---------------------------FEMRTTYEDVSKEINRIMREELEVRVA
RKLAQQV-------------------NPTLLICDG-------------------------
------TLSNRLRGTT--------------------------------------------
-CVGYIKTIKKLFIRRD--------
>A.5.PF00665_gi|75140134|sp|Q75IE4|Q75IE4_ORYSA Putative Gag and Pol polyprotein
----NLAPLELLHSDLCEMNGVLT-----------------------------KGGKRYF
MTLIDDAT--------------------------------RFCYVYLLKT----------
-----------------------------------------------KDEALDYFKIYKA
EVENQL------------------DRKIKRLRSDR-------------------------
---GGEFFSNEFDLFCEEH-----------------------------------------
-GIIHERTPPYSPESNGI-------
>A.5.PF00665_gi|78708690|gb|ABB47665.1| retrotransposon protein, putative, unclassified, expressed [Oryza sativa Japonica Group]
--------FDLVHSDVWGKSPFPS-----------------------------KGGHNYY
VIFVDDYS--------------------------------RYTWIYFMKH----------
-----------------------------------------------RSQLISIYQSFAQ
MIHTQF------------------SSAIRIFRSDS-------------------------
---GGEYMSNAFREFLVSQ-----------------------------------------
-GTLPQLSCPGAHAQNGV-------
>F.23.PF13482_gi|75096643|sp|Q7Y2E1|Q7Y2E1_9CAUD Hypothetical protein
---VVGQGPKVLSLDIETSPIEGWVWSLWK--------------QNVGLNQIKRDWTILS
FCAKWMH----------------------------------TDEVIYMDCQG--------
-----------------------------------------------APLDDLHLLVALH
KLLDE----------------------ADIIIVQN-------------------------
----GKRFDVPKINARFFLNKMPPPR----------------------------------
-PFKVIDTLIIAKQQFAFT------
>F.23.PF13482_gi|149408180|ref|YP_001294614.1| hypothetical protein ORF021 [Pseudomonas phage PA11]
--------PNIYIIDIETAPKVAYVWRFFK--------------EMIGAKQVLDHGHIMS
FAAKKLG----------------------------------SDDIIYVENRK--------
-------------------------------------------------DDDKYITQELI
SVLDD----------------------ADIVVAHN-------------------------
----GDKFDLPTINGRALVHGLKPPS----------------------------------
-PYKTVDTLKVAHREFKF-------
>A.13.PF12762.COG3676_gi|159154690|gb|ABW93675.1| transposase [Neisseria meningitidis]
-----SPLSGVVELDESYFGARRIRG-----------------------KRGRGASGKTI
VFGILKRN--------------------------------GVVYTEIVP-----------
------------------------------------------------DASKASLIKVIR
GHISA----------------------DSEINTDG-------------------------
---WKAYDGLVDMGYEK------------------------------------------H
YRVHHGSNEFAR-------------
>gA.13.PF12762.COG3676_gi|198411948|ref|XP_002129449.1| PREDICTED: uncharacterized protein LOC100181297 [Ciona intestinalis]
----------IVAIDETHVARRKPGN-----------------------AQARPVRAQWV
FGGICIGT--------------------------------GECFMRLVD-----------
------------------------------------------------IRDAATLLPIIA
DCIAP----------------------NSTIYSDE-------------------------
---WRAYAGISAMPQNY------------------------------------------T
HKTVNHSYQF---------------
>A.27.PF00665_gi|81775858|sp|Q981U5|Q981U5_RHILO Mlr9230 protein
------PAPGFVEADLVAHSGPST-----------------------------RGSFIQT
FVLTDIAT--------------------------------GWTECAPLL-----------
------------------------------------------------VREQTLLSTVLT
ELRKQLP------------------FALLGLDTDN-------------------------
---DTVFMNETLKAYCDAA-----------------------------------------
-NIVFTRCRPYRK------------
>A.27.PF00665_gi|383784580|ref|YP_005469150.1| integrase, catalytic subunit [Leptospirillum ferrooxidans C2-3]
-------SPGYLRIDSV-HQGDQD-----------------------------GQKGVYH
INAVDCVT--------------------------------QYQVVATCE-----------
------------------------------------------------KISEAYLIPVLK
EMIEAFP------------------FVILGIHADN-------------------------
---GSEYINYQVAKLLKKL-----------------------------------------
-LIELTKSRP---------------
>C.14.PF01609.COG3385_gi|81324981|sp|Q9LC69|Q9LC69_BACSU Transposase
------TTTPLKIIDSSTLPLNLKNHKW--------------------AEFRKTKSGIKL
HLRLVYAEK-------------------------GCSYPDKAVLTNAK------------
-------------------------------------------------EHDRGQLEVLV
DD------------------------KECMYVFDRGY-----------------------
-------LDYERFDRMTDD-----------------------------------------
-GYFFVSRLRKN-------------
>C.14.PF01609.COG3385_gi|389578810|ref|ZP_10168837.1| transposase family protein [Desulfobacter postgatei 2ac9]
-------LGDLVSIDGSLITAVLSMFW---------------------ADYREGAKKAKV
HCGFDI----------------------------NHGIPTQVYLTDGN------------
-------------------------------------------------GAERLFIDQIL
TE-------------------------GQTGVMDRGY-----------------------
-------QSHDIFDLLQGK-----------------------------------------
-NKHFVCRIK---------------
>F.28.PF03337_gi|137851|sp|P21053.1|F12_VACCC RecName: Full=Protein F12
-----LETYTRPEIDVLPFDIKYISRDELWVRISSS-----------LDQTHIKTIAVSV
YGAITDN----------------------------------GPIPYMISTYP--------
------------------------------------------GNTFVNFNSVKNLILNFL
DWIKDIMTS----------------TRTIILVGYM-------------------------
----SNLFDIPLLTVYWPNNCGWKIYNNTLISS-------------------------DG
ARVIWMDAYKFSCGLSLQD------
>F.28.PF03337_gi|549293|sp|P36317.1|F12_FOWPN RecName: Full=Virion release protein; AltName: Full=Protein F12 homolog
-----VIEYYSPEYLRWSIDIKRATESNNWLPYSQS-----------INPLNENIYAFEF
IATLERSNE--------------------------------RLNIGAIFLYP--------
------------------------------------------DIIITGRNN-EDIIEKFL
DQLEEVIYKK--------------NSDSIVLTGYH-------------------------
----LTFLENTILERYISKYKDWIFTCNRLVHC------------------------KTG
TEVFLFDAAIFFPSSN---------
>A.15.PF13683.COG2801_gi|205371837|sp|P24577.2|YI71_BURM1 RecName: Full=Insertion element IS407 uncharacterized 31.7 kDa protein; AltName: Full=ORF1
----PGAPNEVWSIDFVMDALSN-------------------------------GRRVKC
LTVVDDFT--------------------------------KEAVDIVVDH----------
------------------------------------------------GISGLYVARALD
RAARFRG-------------------YPKAVRTDQ-------------------------
---GPEFTSRALDQWAYAN-----------------------------------------
-GVTLKLIQAGKPTQNAYIESFNGK
>A.15.PF13683.COG2801_gi|94495266|ref|ZP_01301847.1| transposase orfB [Sphingomonas sp. SKA58]
----PEYPGHVWAYDFVEGRTHD-------------------------------GRKFRI
LTIIDEAS--------------------------------RECLALIVAR----------
------------------------------------------------KLKHEDVLAALA
YLFISRG-------------------PPAHIRSDN-------------------------
---GSEFIATAVQKWLGQI-----------------------------------------
-GVKTLYIAPGSPWENGYNERL---
>F.7.ORN.PF00929.COG1949.KOG3242_gi|1176352|sp|P45340.1|ORN_HAEIN RecName: Full=Oligoribonuclease
---MSFDKQNLIWIDLEMTGLDP------------------------------EKERIIE
IATIVTDK---------------------------NLNILAEGPVLAVHQS---------
DELLNKMNDWCQKTHSENGL-IERIKASK--------------------LTERAAELQTL
DFLKKWV-----------------PKGASPICGN--------------------------
----SIAQDKRFLVKYMPDLADY-------------------------------------
FHYRHLDVSTLKELAARWKPEILE-
>F.7.ORN.PF00929.COG1949.KOG3242_gi|386412016|gb|EIJ26713.1| hypothetical protein HMPREF1313_2358 [Bifidobacterium longum subsp. longum 1-6B]
----------LLWMDVETTGLDA------------------------------NMCSILE
IGLRCTSL---------------------------DAMHEYGRFEAVVHIG---------
RETLLTVQPSALELHLNNGL-LAQCESCDPL-----------------ANSPRVIAEQAL
RFIQGMA-----------------TTYVLHPAGT--------------------------
---NISRFDLPIVERFCMTGFGEL------------------------------------
LHYRMLDVTALR-LAAKACGQDP--
>I.2.EndoV.COG1978.COG1515.KOG4417_gi|56404428|sp|Q9X2H9.1|NFI_THEMA RecName: Full=Endonuclease V; AltName: Full=Deoxyinosine 3'endonuclease; AltName: Full=Deoxyribonuclease V; Short=DNase V
-----GEPEYVAGVDLSFPGK-----------------------------------EEGL
AVIVVLEYP---------------------------SFKILEVVSERGEITFPYIP----
---------------------------------------------GLLAFREGPLFLKAW
EKLRT---------------------KPDVVVFDGQGLAHP-------------------
---RKLGIASHMGLFIE-------------------------------------------
--IPTIGVAKSRLYGTFKMPEDK--
>I.2.EndoV.COG1978.COG1515.KOG4417_gi|197622533|gb|EDY35104.1| Endonuclease V family [Aciduliprofundum boonei T469]
----DAHASLIGGVDVSYSSR-----------------------------------NAYV
ALVIMRDGK-------------------------------YEVIGEKMRVDFPYIP----
---------------------------------------------TYLAFREEPIISEIL
KKVDD----------------------DILLMIDGNGILHP-------------------
---RFMGLATYVGVKNN-------------------------------------------
--IATIGVAKKLLMGEIR-------
>C.10.PF13546.COG5659_gi|549103|sp|Q00461.1|T701_FREDI RecName: Full=Probable transposase for insertion sequence element IS701
-----KGRPIILIIDETGDKKKGSKTDYVK--------------RQYIGNLGKTDNGIVA
VTVYGVFC-----------------------------GMTFPLLFEVYKPRER-------
--------------------------------------------LQAGDKYRTKPEIAAI
LIKKLQS----------------MGFKFNLVLADSLY-----------------------
-----GESGKNFISVLDEL-----------------------------------------
-NLNYIVAIRSNHYVEILPRQHIQY
>C.10.PF13546.COG5659_gi|386836247|ref|YP_006241305.1| transposase [Streptomyces hygroscopicus subsp. jinggangensis 5008]
-----GDKDAVLIGDDTGFLKKGVRSAGVQ--------------RQYSGTAGRTENCQIG
TFLAYASR-----------------------------RGRALIDRELYLPKSWTDDRE--
--------------------------------------RCRAAGIPDEVPFATKTEHFQA
MLQRALD----------------AKVPFAWVTADEAY-----------------------
------GQVKRLRYWLEQR-----------------------------------------
-AVAHVLATKGSDTVITTRGAE---
>F.12.PF10108.COG3298_gi|307610114|emb|CBW99655.1| hypothetical protein LPW_14231 [Legionella pneumophila 130b]
---TILVFDIETIPDIESG-RRLFALDGLSDEDTACAMFALRREKASNDFLPHYLQKICA
ISVVISH----------------------------------GNQIKVWSLGDEN------
-------------------------------------------------SDEKELITRFF
AGIDKHT---------------------PTLVSWNG------------------------
-----SGFDLPVLHYRSLYHSISAPTYWETGENQQTFKWNNYLSRF--------------
-HYRHIDLMDVLAGYQNRAFAP---
>F.12.PF10108.COG3298_gi|325107365|ref|YP_004268433.1| 3'-5' exonuclease [Planctomyces brasiliensis DSM 5305]
-----LIFDVEAVADGDLIARVCYPKETLTPAEAIARKRAELLEERGSDFIPY-TFMLPI
SVAIAKVRS-------------------------------DASLEDVVLLDEP-------
------------------------------------------------DYRPSVITANFW
NGWRHYR-------------------RPTFVTFNG-------------------------
----RGYDLPLMEISAYRYGLSLPDWF----NVEAKSFEQSRNRY--------------N
ISRHFDLMDLMSNF-----------
>D.21.PF01548.COG3547_gi|75440312|sp|Q6W1K1|Q6W1K1_RHISN Transposase
-------MEIYVGIDVAK----------------------------------------ET
HWACALDA----------------------------RAQVLLDRAVDNDQAA--------
------------------------------------------------------IERFVA
DLRGLGG--------------------DVVVGLDIT------------------------
-GSLARFLEAILLAEG--------------------------------------------
--LRLVHVP----------------
>D.21.PF01548.COG3547_gi|194339287|gb|EDX20253.1| transposase [Streptomyces sp. Mg1]
-----EGVGVFLGIDVGK----------------------------------------TT
HHGHGLTP----------------------------AGKKVFDKPMPNSEPK--------
------------------------------------------------------LRAVFD
KLKTKFG--------------------TVLVIVDQP------------------------
-ASIGALPLTVARDAG--------------------------------------------
--CQVAYLP----------------
>D.25.DUF3882.PF07066_gi|9630627|ref|NP_047175.1| Holliday junction endonuclease [Lactococcus phage bIL170]
-------MSKALAIDFST----------------------------------------SN
TGYAFRNPL----------------------------TNEYVVGSIAGGKS---------
---------------------------------------------KDPLERAKIIADGIT
EVIEHYNL------------------FDYFIYIEEPIITF-------------KSKGNIS
LIRANGSFLGVMRN---------------------------------------------R
HNIGYVDISNSMWCS----------
>D.25.DUF3882.PF07066_gi|9628684|ref|NP_043550.1| holin [Lactococcus phage c2]
--------KKILAIDFSTASK-----------------------------------KDEG
TGYAFRKD------------------------------GQLYVGSIKAYNA---------
--------------------------------------------KKNAWERTFDIVNAIK
DIIDEFDL------------------KDYHMAIETPIMGR-------------NRKHSIT
LANCNGYFIGAIDG----------------------------------------------
LVNGYTFIDNSKWCS----------
>III.3.PF01526.COG4644_gi|338731831|ref|YP_004662950.1| hypothetical protein SNE_B24550 [Simkania negevensis Z]
---------ELSSSDGQRFRVRGSSLIASYY----------------PRYFGYYEKGVSI
YSHVSDQS------------------------------SVFGTKVISCS-----------
------------------------------------------------PREALYVLDGLL
ENDTILG--------------------IREHTTDTE------------------------
--GYTEHIFALCRLLGYKFMPR----------------------------------IKNL
KDQTFYRIDKNKDY-----------
>III.3.PF01526.COG4644_gi|54295894|ref|YP_122206.1| hypothetical protein plpp0051 [Legionella pneumophila str. Paris]
---------LLADADGQKLATSESTIQSRYS----------------KKYLG-KSPGLSV
YTLVANSV-------------------------------AVNAKNIGLN-----------
------------------------------------------------EYEGHSLYDVIY
GNKTDIN--------------------IDMVTGDNH------------------------
--SLNKLNFVILDSIDVEYVPS----------------------------------IKDI
KEATNDLYSVKTP------------
>D.5.Terminase.PF03237.PF04466.COG5362.COG5323_gi|74528409|sp|Q8TJF9|Q8TJF9_METAC Terminase
----KGKMRKVRWWDTAATEPSS------------------------------ENKDPDW
TAGLLMGELD-------------------------GRFYILDLKHDR-------------
-------------------------------------------------KSPAGVEEMLK
TTAETD-----------------GKEVDIGMEVEPGS-----------------------
---AGKREADRLKRTIFS------------------------------------------
-GYTFRGERSTGD------------
>D.5.Terminase.PF03237.PF04466.COG5362.COG5323_gi|288559543|ref|YP_003423029.1| terminase large subunit [Methanobrevibacter ruminantium M1]
----PKDLPQLRYWDFGASGDAG-----------------------------------DG
TSAILTSYDG-------------------------EYLYVLDLVAGK-------------
-------------------------------------------------FSSLKVLKTFK
RLCKKD-----------------GKQTRVMVEQEPGS-----------------------
---GSKLLIKKFRREEDL------------------------------------------
RGYNIRADKVQVS------------
>C.7.PF01609.PF13751.COG3039_gi|292630800|sp|P0CE49.1|INSH1_ECOLI RecName: Full=Transposase InsH for insertion sequence element IS5A
----GVMMTQGTLVDATIIEAPSSTKNKEQQ---------RDPEMHQTKKGNQWHFGMKA
HIGVDAK--------------------------------SGLTHSLVTT-----------
-------------------------------------------------AANEHDLNQLG
NLLHGE---------------------EQFVSADA-------------------------
-----GYQGAPQREELAEV-----------------------------------------
-DVDWLIAERPGKVRTLKQ------
>C.7.PF01609.PF13751.COG3039_gi|226944557|ref|YP_002799630.1| transposase, IS4 [Azotobacter vinelandii DJ]
----GFQAREGQIIDASIVRAPTQHNTADEQAVVK--RRQKDVEARWTKKHGKSYFGYKL
SVSVDRR--------------------------------HKLIRCVRVS-----------
-------------------------------------------------DASEADTLHLV
DVLDRGN-------------------SSRDFWADR-------------------------
-----GYHDKPRERWLK-------------------------------------------
-----LIGWRPHIQRKGQ-------
>VI.1.Med13C.PF06333.KOG3600_gi|74749769|sp|Q71F56.1|MD13L_HUMAN RecName: Full=Mediator of RNA polymerase II transcription subunit 13-like; AltName: Full=Mediator complex subunit 13-like; AltName: Full=Thyroid hormone receptor-associated protein 2; AltName: Full=Thyroid hormone receptor-associated protein complex 240 kDa component-like
----QKYNVLFVGYCLSHDQ--------------------------------------RW
LLASCTDL----------------------------HGELLETCVVNIALPNR-------
---------------------------------------SRRSKVSARKIGLQKLWEWCI
GIVQMTS-----------------LPWRVVIGRLGRL-----------------------
-----GHGELKDWSILLGEC---------------------------------------S
LQTISKKLKDV--------------
>VI.1.Med13C.PF06333.KOG3600_gi|345560183|gb|EGX43308.1| hypothetical protein AOL_s00215g44 [Arthrobotrys oligospora ATCC 24927]
----QENMCLHMAYAQSIDE--------------------------------------RW
ISVAWGDD----------------------------CGDIKEVGNFCLGMPGT-------
---------------------------------------VV---LRAFEDVCREIWAVTN
KIISKKR-----------------VHWRISLVKVGAI-----------------------
-----DDDEIEFWMKLSHDC---------------------------------------P
VPNTLTVFSSD--------------
>F.14.PF13482_gi|118856|sp|P00581.1|DPOL_BPT7 RecName: Full=DNA polymerase; AltName: Full=T7 DNA polymerase
----------MIVSDIEANALL------------------------------ESVTKFHC
GVIYDYS--------------------------------TAEYVSYRP------------
-----------------------------------------------------SDFGAYL
DALEAEVAR------------------GGLIVFHNGH-----------------------
------KYDVPALTKLAKLQ---------------------------------LNREFHL
PRENCIDTLVLSRLIHSNLK-----
>F.14.PF13482_gi|380851345|gb|AFE86189.1| DNA polymerase [Salinivibrio phage CW02]
-------MDKPIVFDIEADGL-------------------------------EDASKIHV
LSA------------------------------------RVGKKTFST------------
-----------------------------------------------------PDYGNIK
TFLGR----------------------ASVLVGHNII-----------------------
------RYDIPTLERILGVR----------------------------------------
VRAKLVDTLALSWYLY---------
>A.26.DUF1092.PF06485_gi|113536933|dbj|BAF09316.1| Os02g0610800 [Oryza sativa Japonica Group]
--EADAEGIREWELDFCSRPILDA-----------------------------RGKKVWE
LVVCDATL--------------------------------SLQFTRFFPN----------
-----------------------------------------------TSINSVTLRDALA
SVATSLGV-----------------PLPDRARFFR-------------------------
-----SQMQTIISRACNEL-----------------------------------------
-GVKAVPSRRCVSLLLWLEERYETV
>A.26.DUF1092.PF06485_gi|75906361|ref|YP_320657.1| hypothetical protein Ava_0136 [Anabaena variabilis ATCC 29413]
-------MTLVWQADFYRSPQQDL-----------------------------DGKILWE
LLICDVNR--------------------------------GFEYTATCPQ----------
-----------------------------------------------SEANSSWLT---S
QIQLAAGE-----------------KLPDIIQVFR-------------------------
-----PQSLSLIEAAGRNL-----------------------------------------
-GINVEPQRQTPALKQWLQEKQYSI
>III.4.Terminase.PF05876.COG5525_gi|319408488|emb|CBI82143.1| terminase large subunit [Bartonella schoenbuchensis R1]
---PAQVVLLTAGIDVQN----------------------------------------DR
LELEVVGWGR-------------------------DEESWNIDYQVLPGN----------
------------------------------------------------PSSLDVWDQLDE
YLQKRWPHP-----------GFKDGIQIAAACIDTG------------------------
-GNHTQDVYNYVRPRE--------------------------------------------
GKRIWGIKGQAGP------------
>III.4.Terminase.PF05876.COG5525_gi|313119126|gb|EFR42328.1| phage terminase large subunit (GpA) [Dialister microaerophilus UPII 345-E]
---PNWAVFLSCGVDVQQ----------------------------------------GY
FYWVVRAWGA------------------------------NFKSQKIAN-----------
-------------------------------------------------GTAITFDDLLG
IINRPWKIE-----------NSNKTVQIFICGIDSG------------------------
--YNTEEVYAFCARN---------------------------------------------
YPVTVPIKGRSTP------------
>VI.3.Maelstrom.PF13017_gi|229470209|sp|B4QL99.1|MAEL_DROSI RecName: Full=Protein maelstrom
-------NAKFVFVAFNYFTKALTT----------------------------DVYVPAE
FAACEYSLK----------------------------EGIRSIYSTMIDPGQIIFGQ---
---GSDALHNSSTT---HDLPLPPNAL--------------------GEKNMVKLYRNIL
DYLTKCQGEG---------------KTPIVFTPA--------------------------
-------ENIGMVKSCFRYLECEDDSRD------------------------------GG
GKIEVFDIQYLLFILKKEVMSVAG-
>VI.3.Maelstrom.PF13017_gi|229470202|sp|B5DRY3.1|MAEL2_DROPS RecName: Full=Protein maelstrom 2
-------EREFLFVSFNYFTKALNG----------------------------DVYQPAE
LSACRFSLK----------------------------GGISSNYSTMINPGHIIFGQ---
---TSDAQDHSRTT---HKLPLPPNAM--------------------GEKNLGNLYSDTL
KWLSASNDEEDEQ----------YDHPVIVYTTP--------------------------
-------ELMPVVKSCFRYLACEGDTDK------------------------------HA
EKIMVYDICYLFLTLKKTVLDLVG
>A.18.PF00665.COG2801_gi|478178345|ref|YP_007699418.1| putative IS481 family integrase [Octadecabacter arcticus 238]
------YAPGYLHIDVKYLPQMAD-----------------------------QTSRRYL
FVAIDRAT--------------------------------RWMFIGIYS-----------
------------------------------------------------NKTAANARRFLR
DLERACP------------------LHIRTILTDN-------------------------
----VLCAERLVDLASDHC-----------------------------------------
-RIEVSRHV----------------
>A.18.PF00665.COG2801_gi|269468916|gb|EEZ80503.1| transposase [uncultured SUP05 cluster bacterium]
------YPIGYMHVDITELRTD--------------------------------QGKQYL
FVAIDRMT--------------------------------KYIYIELYE-----------
------------------------------------------------RQTQDNAVLFLK
NLQQDCV------------------FKITHILTDN-------------------------
------GAQFSYNLLADHL-----------------------------------------
-KPKDDKVHPF--------------
>E.4.RNH1.COG2801_gi|130398|sp|P20825.1|POL2_DROME RecName: Full=Retrovirus-related Pol polyprotein from transposon 297; Includes: RecName: Full=Protease; Includes: RecName: Full=Reverse transcriptase; Includes: RecName: Full=Endonuclease
--LPDFEKKFVLTTDASN----------------------------------------LA
LGAVLSQN------------------------------GHPISFISRTLNDH--------
------------------------------------------ELNYSAIEKELLAIVWAT
KTFRHYLL-----------------GRQFLIASDHQPLRWLHNLK---------------
----EPGAKLERWRVRLSE-----------------------------------------
YQFKIDYIKGKENSVADAL------
>E.4.RNH1.COG2801_gi|284434667|gb|ADB85376.1| putative retrotransposon protein [Phyllostachys edulis]
------QNDFEVFCDASR----------------------------------------QD
LGCVLMQE------------------------------RKVVVYTSCQLKPH--------
------------------------------------------EANYPTHDLELAVVVHAL
KIWHNYLI-----------------GNRCEVYTDHKSLKYIFTQA---------------
----DLNMRQRRWLELIKD-----------------------------------------
YNMGIHYHPEKAN------------
>D.6.PF01548.COG3547_gi|81621969|sp|Q9HI37.1|TPF20_PSEAE RecName: Full=Probable family 20 transposase
------MNLSRIGLDLAK----------------------------------------QV
FQVHGVDRH----------------------------EHVVCRRQLK-------------
-------------------------------------------------------RAQVR
DFFRQL--------------------PPCLVAMEACG-----------------------
---SAHYWARELREL---------------------------------------------
-GHTVRLIAPQF-------------
>D.6.PF01548.COG3547_gi|116626083|ref|YP_828239.1| transposase IS116/IS110/IS902 family protein [Candidatus Solibacter usitatus Ellin6076]
----AAKQRLTVGLDLGD----------------------------------------RS
SRYCILDEA----------------------------GEKASEDQLPT------------
------------------------------------------------------SKAGLD
MLFAKM--------------------APCRIALEVGT-----------------------
---HSPWVSRHLAAM---------------------------------------------
-GHEVIVANPRK-------------
>II.2.RAG1.PF12940_gi|131829|sp|P15919.1|RAG1_MOUSE RecName: Full=V(D)J recombination-activating protein 1; Short=RAG-1; Includes: RecName: Full=Endonuclease RAG1; Includes: RecName: Full=E3 ubiquitin-protein ligase RAG1
-----FTVVVKESCDGMGDVSEKLG---------------------SGPAVPEKAVRFSF
TVMRITIEH------------------------------GSQNVKVFEEPKPNSEL----
----------------------------------CCKPLCLMLADESDHETLTAILSPLI
AEREAMKSSELTL---------EMGGIPRTFKFIFR------------------------
----GTGYDEKLVREVEGLEAS--------------------------------------
-GSVYICTLCDTTRLEASQNLVFHS
>II.2.RAG1.PF12940_gi|166092494|gb|ABY82262.1| recombination-activating protein 1 [Dinolestes lewini]
-----FSVMIKESCDGMGDVSEKHG---------------------GGPVVPEKAVRFSF
LFMSVSVLD----------------------------DEEEEDIINFTETIPNSEM----
----------------------------------SCKPLCLICVDESCHERTWTILWPIV
AADLSMNGCGLIL---------SIDGICYTFRFHFR------------------------
----TNEYDRERVRVSEGLKTV--------------------------------------
-RSTYHCNLGDCSQTKAYQSMVL--
>A.20.PF01359_gi|74959823|sp|O61446|O61446_DROSE Transposase
-----SFLHRIVTGDEKWIFFVNPKRKKSYVDPG--------QPVTSTALPNRFGKKTML
CVWWDQ---------------------------------SGVIYYELLKP----------
----------------------------------------------GETVNTARYQQQLI
NLNRALQRKRPEYQK---------RQHRVIFLHDNA------------------------
----PSHTARAVRDTLETL-----------------------------------------
-NWEVLPHAAYS-------------
>A.20.PF01359_gi|308482157|ref|XP_003103282.1| hypothetical protein CRE_27688 [Caenorhabditis remanei]
-----NWLDHLVMSDEKWVLYKNHHRRAQWVDAD--------KQPEDVVKQELHPKKILL
SVWWSV---------------------------------HGVLYWELLPE----------
----------------------------------------------GKTITADYYSSQLQ
KVKSKLNTS----PL---------HGHRVHYLHDNA------------------------
----RSHCPPSVQKDIESLP----------------------------------------
TKWQTVVDKGG--------------
>C.24.PF01609.PF13546.COG3385_gi|81859013|sp|Q9RZM2|Q9RZM2_DEIRA Transposase, putative
--SGLISPLCVLAIDASFHRKAGQHTAHLG--------------SFWNGCAARTERGIEQ
SCCALIDVQH--------------------------RQALTVDVRQTLTGS---------
-------------------------------------------EAPTRLEQTADQLDDVL
LDLRTVQ-----------------QLDLAAVVADGNY-----------------------
-------AKEPIVETVTGH-----------------------------------------
-GLPFISRLPRNANLNDLYTGE---
>C.24.PF01609.PF13546.COG3385_gi|257448033|gb|EEV23019.1| transposase, IS4 family [Enhydrobacter aerosaccus SK60]
-----IEGKKAIAFDPSYINKTGKHTAGVN--------------YFWSGVAGQMKWGLEL
GGLAILDIDH--------------------------HTAFHLKAIKTIDVK---------
-------------------------------------------HDENLLTFYKRKLLEHK
EALLTLS---------------------KYLVVDAYF-----------------------
-------SKDSFITPMRAE-----------------------------------------
-KFEIVSRLRNDANLNYLYTGE---
>A.6.Mutator.PF00872.PF10551.COG3328_gi|135949|sp|P19775.1|TRA6_STAAU RecName: Full=Transposase for insertion sequence element IS256 in transposon Tn4001
-----EKNYPYLMTDVLYIKVRE----------------------------ENRVLSKSC
HIAIGITKD----------------------------GDREIIGFMIQSG----------
-------------------------------------------------ESEETWTTFFE
YLKERGLQ------------------GTELVISDA-------------------------
----HKGLVSAIRKSFTN------------------------------------------
--VSWQRCQVHFLRNIFTT------
>A.6.Mutator.PF00872.PF10551.COG3328_gi|81458892|sp|Q8E9J3|Q8E9J3_SHEON ISSod5, transposase
-----EPLYPVIWLDAIHYKIKE----------------------------NGRFISKAV
YTILALNVE----------------------------GKKELLGLYLSDN----------
-------------------------------------------------EGAHHWLSVLT
DLYNRGVK------------------DILIACVDG-------------------------
----LKGFPEAIATIYPQ------------------------------------------
--TEVQLCVIHQIRN----------
>C.20.PF01609_gi|47076660|dbj|BAD18242.1| transposase of IS662 [Bacillus halodurans]
------VMDDTIAIDATHIEARDQAP-------SSVPTDPKWGIKKNSEGKNAYWFGYKG
HLAVGTK--------------------------------SQYILQSLFSSGN--------
------------------------------------------------LNDGKAAIPLLK
GIHERLS-----------------ILPISYSTLDAGY-----------------------
-------DYPAIYEQIYRI-----------------------------------------
-RAQSIIAYNKKNESEP--------
>C.20.PF01609_gi|383319937|ref|YP_005380778.1| transposase DDE domain-containing protein [Methanocella conradii HZ254]
-----PDFMAMVGVDSTSLDAHCKKD-----------RDADWGYDHITGE---NYYGYKV
HIMYDLP--------------------------------TLAPLCHIVTPAN--------
------------------------------------------------NHDVTQLLPLLE
KMGIR-------------------VLFMRGLLADMAY-----------------------
-------DSKEKVELLYKA-----------------------------------------
-GISMINLVNRRNSKK---------
>C.27.NurA.PF09376.COG1630_gi|352682400|ref|YP_004892924.1| NurA 5'-3' nuclease [Thermoproteus tenax Kra 1]
-----EVDAPSAGVDGGVGLVEL---------------------------DNGHKIVLAR
AAAVGRG----------------------------------LRKREFIADVLIVD-----
---------------------------------------SSAAKWAYLITAEALAGISAL
EEG-----------------------GFDYLLMDGSLYAKAVMLIHNLILTREFQSIFYI
PEIILALYSLTELLKKAEEQ----------------------------------------
-GVRAVFVSKDSRF-----------
>C.27.NurA.PF09376.COG1630_gi|48477314|ref|YP_023020.1| hypothetical protein PTO0242 [Picrophilus torridus DSM 9790]
-----LKNKRILAVDSSIFSRQL---------------------------YSGMVFIMAR
AYSFSNK----------------------------------FVEKTFSAGIYDLN-----
---------------------------------------PMELRNFEILLMEHLEHKCVI
KSIE--------------------NERYDYIFIDGSYKSRLNHFNIDLKIPGNE------
SFMSEYFSTMNKMISMAGEK----------------------------------------
-GIDLIYIAKSS-------------
>E.1.RNH1.PF00075.COG0328.COG3341.KOG3752_gi|67472286|sp|P0A7Y4.1|RNH_ECOLI RecName: Full=Ribonuclease HI; Short=RNase HI; AltName: Full=Ribonuclease H; Short=RNase H
-----MLKQVEIFTDGSCLGN----------------------------------PGPGG
YGAILRYR------------------------------GREKTFSAGYT-----------
--------------------------------------------RTTNNRMELMAAIVAL
EALKE--------------------HCEVILSTDSQYVRQGITQWIHNWKKRGWKTA--D
KKPVKNVDLWQRLDAALGQ-----------------------------------------
HQIKWEWVKG---------------
>E.1.RNH1.PF00075.COG0328.COG3341.KOG3752_gi|339320311|ref|YP_004680006.1| ribonuclease H [Candidatus Midichloria mitochondrii IricVA]
-----MFDILKIYCDGACSGN----------------------------------PGKGG
WGAILIWK------------------------------DTTKAISGFEE-----------
--------------------------------------------NTTNNRMELTAAIEAL
KVIKR--------------------NVKVEVYTDSKYVCNGITNWIQKWKKNNWRN---K
NKLIKNVDLWQELELLSSK-----------------------------------------
LDVSWRWIRG---------------
>F.3.PF03104.COG0417.KOG1798.KOG0970.KOG0969.KOG0968_gi|118829|sp|P21189.2|DPO2_ECOLI RecName: Full=DNA polymerase II; Short=Pol II
--------LKWVSIDIETTR----------------------------------HGELYC
IGLEGC----------------------------------GQRIVYMLGPENGDASS---
-----------------------------------------LDFELEYVASRPQLLEKLN
AWFANYD--------------------PDVIIGW--------------------------
---NVVQFDLRMLQKHAERYRLPLRLGRDNSELEWREHGFKNGVFFAQAK----------
-GRLIIDGIEALKSAFWNF------
>F.3.PF03104.COG0417.KOG1798.KOG0970.KOG0969.KOG0968_gi|339756985|gb|EGQ40568.1| DNA polymerase, pol2 [Candidatus Nanosalinarum sp. J07AB56]
---------RHVAFDLETF-----------------------------------QGRVIM
ASLWGE------------------------------------DTRRLLTTEEIDR-----
-------------------------------------------DFVETVEDEAELIQRLV
AFVRDTD--------------------VDTLTGY--------------------------
---NTDEFDFHRLRERAESLGIDLSMGRNGEKMRFKRRGRFSSARLK-------------
-GRMHLDLYPFVQHVLGPG------
>B.1.Hermes.PF04937.KOG1121_gi|74766139|sp|Q25438|Q25438_MUSDO Hermes transposase
-----EKDGASATIDLWTDN----------------------------------YIKRNF
LGVTLHYHEN-------------------------NELRDLILGLKSLDF----------
-----------------------------------------------ERSTAENIYKKLK
AIFSQFNVE---------------DLSSIKFVTDR-------------------------
-----GANVVKSLA----------------------------------------------
-NNIRINCS----------------
>B.1.Hermes.PF04937.KOG1121_gi|307195319|gb|EFN77260.1| hypothetical protein EAI_12881 [Harpegnathos saltator]
-----KMESICLTCDCWTEK----------------------------------HTTTTY
LGITVHFLIN-------------------------TTMESAMLGVTQLS-----------
-----------------------------------------------ESHTSVHLAEQII
NFCEEWSIN---------------IRNVNMVVTDNAE-----------------------
----NIKQAVKTVF----------------------------------------------
GTEKSIPCF----------------
>A.28_Zator-1_HM
-------EVTFLSQDDKARVPIGLTAANKQ--APIMMHMEYKVTLADHDFVIAPQHKLIP
SVIAAIEIKKDCME-------------------KQAVTYSGPTYIAIRSAK---------
-------------------------------------------------HDSSTALSHLE
DINRINHLPAFKSSLF---TEDEVSKPVMIKTVDGGPDE---------------------
-NPRYEKTIHCAKTYFKEHD---------------------------------------L
DGMFVATNAPGRSAF----------
>A.28_gi|340386950|ref|XP_003391971.1| PREDICTED: hypothetical protein LOC100633410, partial [Amphimedon queenslandica]
---------VFACIDDKHFIKVGIAAAERG--REVIVSSNEVFVVGDHDFT---KFKIIP
SVVLLVDIPETI----------------------DGSFYSGQVFVGLKDGI---------
-------------------------------------------------FEASSPIRHAT
ELYKT------------LMTRMD-GRHILFIYSDGGPDH---------------------
-RITYLSVQLSLIALFLNLD---------------------------------------L
DVLIAGRTAPSHS------------
>C.6.PF01609.PF13586.COG3293_gi|122611732|sp|Q3L240|Q3L240_RHITR Transposase
-----EASPTAGVIDSQSVKTTESGGIR------------------GYDAGKKTKGRKRH
IIIVDTL--------------------------------GLMVGLMVHS-----------
----------------------------------------------ADIQDRDGAPDLLK
SIRHR-------------------WPWLLHVFADG-------------------------
-----GYAGDKLKRRLKKIG----------------------------------------
--RWTIEIIKRSDKAKGFEV-----
>C.6.PF01609.PF13586.COG3293_gi|380344364|gb|EIA32710.1| transposase is4 family protein [Lactobacillus salivarius SMXD51]
-----SARTSFVILDAQSIKNTATAENK------------------GYDGGKKISGIKRH
-LAVDIN--------------------------------GFPQAIHITR-----------
----------------------------------------------ANIADRDGAIALVT
LNLEQ-------------------FKLVRTMMVDS-------------------------
-----GYTGQNFANEISSLT----------------------------------------
--SAKVIVVKRNE------------
>F.8.PF00929.COG5018.KOG0542_gi|45476938|sp|Q8IV48.3|ERI1_HUMAN RecName: Full=3'-5' exoribonuclease 1; AltName: Full=3'-5' exonuclease ERI1; AltName: Full=Eri-1 homolog; AltName: Full=Histone mRNA 3'-end-specific exoribonuclease; AltName: Full=Histone mRNA 3'-exonuclease 1; AltName: Full=Protein 3'hExo; Short=HEXO
-----SYYDYICIIDFEATCEEGNP--------------------------PEFVHEIIE
FPVVLLNTH---------------------------TLEIEDTFQQYVRPEI--------
---NTQLSDFCISL---TGITQDQVDRA---------------------DTFPQVLKKVI
DWMKLKELGT---------------KYKYSLLTDG-------------------------
------SWDMSKFLNIQCQLSRLKY---------------------------------PP
FAKKWINIRKSYGNFYKVPRS----
>F.8.PF00929.COG5018.KOG0542_gi|302877099|ref|YP_003845732.1| Exonuclease RNase T and DNA polymerase III [Clostridium cellulovorans 743B]
---------NYIIYDLEFNQEYLHSSEV------------------QSANNSSLPFEIIQ
IGALKLTE----------------------------NFETVANFNSLIKPTV--------
---YPIIHPYVESL---TKINDSMVSSC---------------------ETFPQVYEDFL
EFIGNDET---------------------TLCVWG-------------------------
------ISDIKELLRNIKFYNLPS----------------------------------ST
ISKNYIDIQKYASKHLRTPN-----
>F.9.Pop2.PF04857.COG5228.KOG0304_gi|1709720|sp|P39008.2|POP2_YEAST RecName: Full=Poly(A) ribonuclease POP2; AltName: Full=CCR4-associated factor 1
--------YNHVSISTEFVGTLARPIGT---------FRSKVDYHYQTMRANVDFLNPIQ
LGLSLSDANGN------------------------KPDNGPSTWQFNFEFDPK-------
---KEIMSTESLELLRKSGINFEKHENLG--------------------IDVFEFSQLLM
DSGLMMDD-------------------SVTWITY--------------------------
----HAAYDLGFLINILMNDSMPNNKEDFEWWVHQYM-----------------------
--PNFYDLNLVYKIIQEFKNPQLQQ
>F.9.Pop2.PF04857.COG5228.KOG0304_gi|145507628|ref|XP_001439769.1| hypothetical protein [Paramecium tetraurelia strain d4-2]
--------FNVISLDTEFPGTEYDQPES---------DDKVTDYEYLQLVRNVQKYKLIQ
LGISLANEAGE-------------------------VPLAKNTWQFHFKFNAQ-------
---YDQLMSSVKNMLEQAGIKFDDLASKG--------------------IDYSEFCEVVT
GSGLILND-------------------EIKYVVF--------------------------
----HGEFDFGYLLHLFHHSGIPDTQDEFYKMMKLYF-----------------------
--PSIYDLKYILKDNPKYKDAGLSR
>IV.1.RNH2.PF01351.COG0164.COG1039.KOG2299_gi|2495822|sp|Q57599.1|RNH2_METJA RecName: Full=Ribonuclease HII; Short=RNase HII
--------MIIIGIDEAGRG---------------------------------PVLGPMV
VCAFAIEKEREEELKKLGVKDSKELTKNKRAYLKKLLENLGYVEKRILEAEEINQLMN--
-------------------------------------------SINLNDIEINAFSKVAK
NLIEKLNI----------------RDDEIEIYIDACS-----------------------
--TNTKKFEDSFKDKIEDIIKE------------------------------------RN
LNIKIIAEHKADAKY----------
>IV.1.RNH2.PF01351.COG0164.COG1039.KOG2299_gi|313125351|ref|YP_004035615.1| rnase hii [Halogeometricum borinquense DSM 11551]
---MTDQSPVRIGSDEAGKG---------------------------------PVLGPMV
AAAVRAPADALPD----GIDDSKRLTSAQREEIDQTLRGRDDVTVGVATIDPVR------
--------------------------------------------IDDPTTDMNSLTVAAH
VAAVAAVA-----------------QDADEVVTDAGD-----------------------
------VDESRFGRRVRTGVGD------------------------------------EG
TDVTVVSEHRADETY----------
>C.9.PF01609.COG5433_gi|140772|sp|P28912.1|YHHI_ECOLI RecName: Full=H repeat-associated protein YhhI; AltName: Full=ORF-H
----SSDDKDVIAIDGKTLRHSYD----------------------------KSRRRGAI
HVISAFSTMH--------------------------SLVIGQIKTDEK------------
----------------------------------------------------SNEITAIP
ELLNMLD------------------IKGKIITTDAMG-----------------------
-------CQKDIAEKIQKQ-----------------------------------------
-GGDYLFAVKGTQGRLNKA------
>C.9.PF01609.COG5433_gi|304284345|gb|EFL92738.1| transposase [Candidatus Regiella insecticola LSR1]
--------RTLIALDGKTLRRSWS-----------------------------EEICTAL
HTVSAYDVDA--------------------------GITLYQKAANSK------------
----------------------------------------------------GKEGELAR
QIIDALA------------------LDNAVVTLDSLH-----------------------
-------CQTSTLSLITQR-----------------------------------------
-NGDFVVPLKANQKTL---------
>F.22.PF03175_gi|381214029|emb|CCE39359.1| DNApol protein [Fowl adenovirus C]
-------KQLFLTYDIETYTVFEQKG---------------------------KRMQPFM
LCFMLSGDPALVEVARKIALEDTDV-----------RQLDEGFYWIDPKPGE--------
---------------------------------------VARRFRTYRTRLQQHFAEHLV
RRYCRANREF------------DFYSVDVIVLGHN-------------------------
----ITKFDELLLATELVERR-----DLFPDACRCDRSFMPRVGRLLFNDILFHMPNPNF
S-FMVRDTLQLTSGAKLAKAAS---
>F.22.PF03175_gi|81952994|sp|Q8QNT0|Q8QNT0_ADES1 DNA polymerase
-------KRLFIIYDIETYTFHSGYG---------------------------KQLVPYL
LVMQFKGDSRLRCEAEKIALECGF------------QPYRQCFMMLNKARDV--------
---------------------------------------IGHKFKDMRVQLQKRAASDIW
SRYREKHDILSEEG--LLKTDAEPEFTEIIVVGHN-------------------------
----ITGFDEIVLASHVLEGLP---KDEELQMFKITRNFMPRAGKLLFNDVIMALPNAAF
Q-KPKQSTFQRWKTGDLRPED----
>C.4.PF13613.PF13359.KOG1121_gi|386837545|ref|YP_006242603.1| transposase [Streptomyces hygroscopicus subsp. jinggangensis 5008]
--------NITLRIDGTETQVRRPRA--------------NRPGRRAFVSGKRRQNTIKT
TTISDHQ--------------------------------GRTLWSGAMRP----------
-------------------------------------------------GRMHDQACVRT
EGIAEQFRLR----------------PSVKAEVDEGYRRLANEF--------------PD
QVSAPPRKPKDFDEAPLT------------------------------------------
ERYGWREQRRRQ-------------
>C.4.PF13613.PF13359.KOG1121_gi|763133|emb|CAA54546.1| mobile genetic element [Lactobacillus helveticus]
--------DDVVLIDATEVKIQRPKK-----------------DKQLIIPARKSSTVLKA
QAITDTT--------------------------------GRIIHLDSCQA----------
--------------------------------------------------YRHDMRLLRE
SRRSLH--------------------RSGLILADSGYQGLDKI---------------YF
QAKTPVKSSK---KKPLT------------------------------------------
--QQDRELNHLIS------------
>A.24.PF07592_gi|81659280|sp|Q7UJR7|Q7UJR7_RHOBA Similar to transposase
-------GDPVFSIDSKRKESLGEVHRS------GDVIANQAAEVLDHDLPAYRDGEVTP
HGIYDVQE--------------------------------NTGHVTVTTGS---------
-------------------------------------------------DTGEFAVASFQ
RYWEEVGSVQH------------ASAKRILLLCDCGG----------------------S
NSYRSNTLKYHLQELSNEL----------------------------------------G
LPIQVAHYPVHCS------------
>A.24.PF07592_gi|196176483|gb|EDX71497.1| hypothetical protein MC7420_63 [Coleofasciculus chthonoplastes PCC 7420]
---------MRVSIDTKAKVKIGNLSRG------GKARTLKPKKADDHD--TQWQGILIP
FGILNTHS--------------------------------EQLSIYMGHSV---------
-------------------------------------------------ETSDFIVDCLT
AWWKQNQPDYP-------------EISEWVIDLDGGVA---------------------T
RSDRTQFIK-RMVELSQEI----------------------------------------D
VKIRLIYYP----------------
>D.9.Spt6.COG2183.KOG1856_gi|327200638|pdb|3PSI|A Chain A, Crystal Structure Of The Spt6 Core Domain From Saccharomyces Cerevisiae, Form Spt6(239-1451)
-----PKIPKILSLTCGQGRF-----------------------------------GADA
IIAVYVNRK----------------------------GDFIRDYKIVDNPFDK-------
-------------------------------------------------TNPEKFEDTLD
NIIQSC--------------------QPNAIGINGPNPKTQKFY----------------
------KRLQEVLHKKQIVDS-------------------------------------RG
HTIPIIYVEDEV-------------
>D.9.Spt6.COG2183.KOG1856_gi|210075180|ref|XP_002142995.1| YALI0B01224p [Yarrowia lipolytica]
-------VPRVLALSAGQADF-----------------------------------RRDA
VVGVFVDEE----------------------------GRVAERAKLGA------------
-------------------------------------------------PQTQEFTNALS
EMVKRR--------------------TPDLIAFSGQTVQSHRLK----------------
-------SVIEEVVRTQGLEA-------------------------------------EG
EPLEVRWVQDEV-------------
>C.28.PF01609.COG3385_gi|296439653|sp|P0CF91.1|INSL1_ECOLI RecName: Full=Putative transposase InsL for insertion sequence element IS186A
---GCTSGKRLRLVDGTAISAPG-----------------------------GGSAEWRL
HMGYDPHTC----------------------------QFTDFELTDS-------------
--------------------------------------------------RDAERLDRFA
QTA------------------------DEIRIADRG------------------------
-----FGSRPECIRSLAFG-----------------------------------------
-EADYIVRVHWRGL-----------
>C.28.PF01609.COG3385_gi|390951196|ref|YP_006414955.1| hypothetical protein Thivi_2930 [Thiocystis violascens DSM 198]
---------RLPIVDGSSLQGPG-----------------------------AAGTDDRV
HLALDLTHM----------------------------TLHAVDVTGV-------------
--------------------------------------------------DGGESLTRSP
WQA------------------------GDIVLADRG------------------------
------YNQPRVILDLFAR-----------------------------------------
-DVGAIVRLNLTAM-----------
>C.16.PF01609.PF13546_gi|75542468|sp|Q895E8|Q895E8_CLOTE Hypothetical protein
------SVGFLVIDDTVNPKIQAKKMQGLSYNHSH--------------TEGKNLWSHCI
VTSNFVVGD--------------------------ISIPLNYKTYLSNENCIK-------
----------------------------------------------HNKSFMGKSDIAVD
FITSFEKP---------------ANCDKIYCLVDSWY-----------------------
-------TSPKLVDSTLMQ-----------------------------------------
-GLHLIGALKSNRKVSP--------
>C.16.PF01609.PF13546_gi|168698207|ref|ZP_02730484.1| transposase IS4 family protein [Gemmata obscuriglobus UQM 2246]
--------GAVVLDDSVLDKPFARHMGLVRRCWSG--------------RHRRVVSGIGL
VTLLWTDGA--------------------------ALVPCDYRLADPARAETK-------
------------------------------------------------------NDHFRA
MLAVAKG----------------RDLSPRVVLFDTWY-----------------------
-------SGKDNLKAVRAL-----------------------------------------
-GWHFLTRVRSNRRVNP--------
>C.26.PF13359_gi|348685031|gb|EGZ24846.1| hypothetical protein PHYSODRAFT_485494 [Phytophthora sojae]
-------KGCFCVTDGKNYAVQAPTNS----------------DVQNAYYNGWLHSVKVT
GVLCYGF--------------------------------DGTLIWGKHNF----------
-------------------------------------------------PGSWNDGEMSR
QLQRRLADPS-------------KTIEGGCCASDSA------------------------
----FPVSDTCRKRIVTPLKDGDLERASP-----------------------------EC
RAGLLAMSVAITSV-----------
>C.26.PF13359_gi|375166267|gb|EFP81930.2| hypothetical protein PGTG_08179 [Puccinia graminis f. sp. tritici CRL 75-36-700-3]
-------ENCFGFLDGLNLPICVAEDD----------------DLQNAYYNGWTCSHYCS
CIIAFAP--------------------------------DGTIMYAILNA----------
-------------------------------------------------PGSWHDSAIAV
PLYERLLN---------------HTPKGYRIISDTA------------------------
---FPRKSQRLQRQILAPVKRGDRLPETPR---------------------------SFS
RMKLLNEEVVS--------------
>III.2.Terminase.PF04466.PF03237.COG1783_gi|1729903|sp|P54308.1|TERL_BPSPP RecName: Full=Large terminase protein; AltName: Full=DNA-packaging protein G2P; AltName: Full=Terminase large subunit
------FDNIRQGLDFGYG--------------------------------------PDP
LAFVRWHYDKR-----------------------KNRIYAIDELVDH-------------
----------------------------------------------------KVSLKRTA
DFVRKNKYES------------------ARIIADSSEP----------------------
------RSIDALKLE--------------------------------------------H
GINRIEGAKKG--------------
>III.2.Terminase.PF04466.PF03237.COG1783_gi|373124763|ref|ZP_09538602.1| PBSX family phage terminase, large subunit [Erysipelotrichaceae bacterium 21_3]
---------FKNGMDFGFV--------------------------------------TSY
NALLRLAIDHE-----------------------NKILYIYWEYYSR-------------
----------------------------------------------------DKTDPEIF
EDIKEFAESG------------------ELIKSDNAEP----------------------
------KAIKYYKQ----------------------------------------------
KGIRMKKCKK---------------
>D.10.RRXRR.PF14239_gi|291529631|emb|CBK95217.1| Restriction endonuclease [Eubacterium rectale M104/1]
---GEAKQGCRIGVDTGS----------------------------------------KH
IGLAVTSE-----------------------------DKVMWKAEVELRQDVKSKIDKRR
MYRGNR----------------RYRKTRYRKPRFLNRKREPKWLPPSLQNRVNHTFHWID
VLSSLVPN--------------------PNLHIEVGKFD----------------TAKMI
NPEINGVDYQHGQTY---------------------------------------------
-GFYDERYFVF--------------
>D.10.RRXRR.PF14239_gi|124003405|ref|ZP_01688254.1| paclitaxel/taxanoid biosynthesis susceptibility protein TS1 [Microscilla marina ATCC 23134]
----EYVQQCTLGVDLGY----------------------------------------AN
VGFSVVTD-----------------------------SKELISGELKLLRGQKDRLLEKS
QYRRI-----------------RRQRLRYRKPRFDNRKSSKPILAPSIQHKLDSQIRLVE
QVQDCLPV--------------------SGVVLEVANFD----------------IQKIK
NPDIEGKQYQKGEQE---------------------------------------------
-GFWNIREYVL--------------
>A.22.PF03400.COG1662_gi|237809941|ref|YP_002894380.1| InsB1 [Escherichia coli]
-----SDVIVCAEMDEQWGYVG------------------------------AKSRQRWL
FYAYDSLR--------------------------------KTVVAHVFGE----------
-------------------------------------------------RTMATLGRLMS
LLSPF---------------------DVVIWMTDG-------------------------
---WPLYESRLKG-----------------------------------------------
--KLHVISKRYTQRIERHNLNLRQ-
>A.22.PF03400.COG1662_gi|158334413|ref|YP_001515585.1| IS1 transposase [Acaryochloris marina MBIC11017]
-----DDIPQVGELDELETFVG------------------------------QKRNKVWI
WTVVDHFH--------------------------------PGILGWVVGD----------
-------------------------------------------------HSAETFRPLWQ
AIVCW---------------------QCFFWVSDG-------------------------
---NPVYPGFIPE-----------------------------------------------
--GDQIVSKTYMTRVEGENTRLR--
>F.29.PF03175_gi|118849|sp|P03680.1|DPOL_BPPH2 RecName: Full=DNA polymerase; AltName: Full=Early protein GP2
-------PRKMYSCDFETTTKV-------------------------------EDCRVWA
YGYMNIE-------------------------------DHSEYKIGN-------------
------------------------------------------------------SLDEFM
AWVLKV---------------------QADLYFHN-------------------------
-----LKFDGAFIINWLERNGFKWSADGLPNTYNTIISR---MGQWYMIDICLGYKGKRK
IHTVIYDSLKKLPF-----------
>F.29.PF03175_gi|20137778|sp|Q37989.1|DPOL_BPCP1 RecName: Full=DNA polymerase
--------TCYYAGDFETTTNE-------------------------------EETEVWL
SCFAKVIDY----------------------------DKLDTFKVNT-------------
------------------------------------------------------SLEDFL
KSLYLDLDKTYT----------ETGEDEFIIFFHN-------------------------
-----LKFDGSFLLSFFLNND-------IECTYFIND-----MGVWYSITLEFPD-----
FTLTFRDSLKILNF-----------
>D.12.PF01548.COG3547_gi|81832696|sp|Q7CNW2|Q7CNW2_AGRT5 Transposase
-----MEKIVYVGLDVHA----------------------------------------DT
IAVAIADDGR--------------------------NREIRFHGVIENTA----------
--------------------------------------------------------DSVL
GLTKRLVAAN----------------TQPIFCYEAGP-----------------------
---CGYGLHRLLTKL---------------------------------------------
-GFDCAVVSPAM-------------
>D.12.PF01548.COG3547_gi|189436097|gb|EDV05082.1| transposase, IS116/IS110/IS902 family [Bacteroides intestinalis DSM 17393]
------GQNIYIGIDVHL----------------------------------------KS
WSVTIITESN----------------------------YKKTHSQKSSAK----------
--------------------------------------------------------ELFE
HLKKHYPGGK------------------YKAVYESGF-----------------------
---SGYSTYYSLKEY---------------------------------------------
-GIDCIIIHAA--------------
>A.8.Mule.PF10551_gi|123472691|ref|XP_001319538.1| hypothetical protein [Trichomonas vaginalis G3]
-------QIQTYHIDSTYKLLRS-------------------------------RIPFYA
VTGKFAE-------------------------------SIVFPFLYFFVWP---------
-------------------------------------------------DTSENIQVCLT
AYFGSINR------------------EPSYFSMDC-------------------------
---APQITNAVETAIP-------------------------------------------L
CQIIWCGVHVLRAVMR---------
>A.8.Mule.PF10551_gi|356537635|ref|XP_003537331.1| PREDICTED: uncharacterized protein LOC100799700 [Glycine max]
------IIRSDTNNDSSYKTNRY-------------------------------RLSLLD
IVDVTPT-------------------------------GMTFSTAFAYLEG---------
-------------------------------------------------EHLNNVNIL--
---------------------------PRVIVTDR-------------------------
---DLALMNVVKIVFP-------------------------------------------E
ATNLLCRFHIDKNV-----------
>C.3.PF01609.PF13586.COG3293_gi|122500378|sp|Q2A241|Q2A241_FRATH Transposase
-------DLQEVMLDSTIARAHACATGYDKDD---------------NQAIGRSVGGITT
KIHAMTDAL------------------------------GNPIEILLSEG----------
--------------------------------------------------KTHDSKVANL
LKNVY----------------------NTKVIADR-------------------------
-----AYHSNEIRQHIQSI-----------------------------------------
-SSEAVIPCKSNILNHIPF------
>C.3.PF01609.PF13586.COG3293_gi|385339131|ref|YP_005893003.1| transposase IS4 family [Neisseria meningitidis G2136]
-------DKEWVFIDGSYVRCHQHASGARRGF---------------DRAIGQSRGGNTT
KIHLCVDSH------------------------------GNPLDFKVTGG----------
--------------------------------------------------NVHDGQVAND
LIEVIQ--------------------EAQYFIADK-------------------------
-----GYDSQEIRDKAIEH-----------------------------------------
-GMKAIIPKRKNAKKPNPD------
>A.19.PF00665.PF13683.COG2801_gi|294956555|sp|P0CF53.1|INSD1_ECOLI RecName: Full=Transposase InsD for insertion element IS2A
----VKESNQRWCSDGFEFCCD-------------------------------NGERLRV
TFALDCC--------------------------------DREALHWAVTT----------
-----------------------------------------------GGFNSETVQDVML
GAVERRFGN-------------DLPSSPVEWLTDN-------------------------
---GSCYRANETRQFARML-----------------------------------------
-GLEPKNTAVRSPESNG--------
>A.19.PF00665.PF13683.COG2801_gi|328947754|ref|YP_004365091.1| integrase catalytic subunit [Treponema succinifaciens DSM 2489]
--------HEQWHTDISYIKV--------------------------------PGVFYYF
ISIMDGY--------------------------------SRKIPDWALC-----------
----------------------------------------------------ENMEGINI
ELLVARVKE-------------KYPEAKARIIHDN-------------------------
---GKQFISKDFKSLVSLL-----------------------------------------
-ELYETAARVCHPQSNG--------
>B.2.DUF4371.PF14291_gi|12643558|sp|O43422.2|P52K_HUMAN RecName: Full=52 kDa repressor of the inhibitor of the protein kinase; Short=p52rIPK; AltName: Full=58 kDa interferon-induced protein kinase-interacting protein; Short=p58IPK-interacting protein; AltName: Full=Death-associated protein 4; AltName: Full=THAP domain-containing protein 0
-----DSHFFSIITDDVVDI-----------------------------------AGEEH
LPVLVRFVDE------------------------SHNLREEFIGFLPYEA----------
-------------------------------------------------DAEILAVKFHT
MITEKWGL---------------NMEYCRGQAYIVSS-----------------------
-GFSSKMKVVASRLLEKYP-----------------------------------------
-QAIYTLCSSCALNMWLAKSVPVMG
>B.2.DUF4371.PF14291_gi|221116457|ref|XP_002156815.1| PREDICTED: similar to Plasmodium falciparum trophozoite antigen r45-like protein [Hydra magnipapillata]
-----SAGMFSVQIDTTEDI-----------------------------------TTKNQ
CSIVVRYITD--------------------------QIHERLLTMIACDS----------
-------------------------------------------------STGEYLSSLVS
ETLKALNI---------------DILKCVGNSTDGAA-----------------------
-NMNGEYNGFAAWMFKENP-----------------------------------------
-NQIHVWCYAHVLNLVISDTCSVV-
>F.6.PF01612.KOG4373.KOG2207_gi|6136393|sp|Q14191.1|WRN_HUMAN RecName: Full=Werner syndrome ATP-dependent helicase; AltName: Full=DNA helicase, RecQ-like type 3; Short=RecQ3; AltName: Full=Exonuclease WRN; AltName: Full=RecQ protein-like 2
--------GDVVGFDMEWPPLYNR----------------------------GKLGKVAL
IQLCVS---------------------------------ESKCYLFHVSSM---------
----------------------------------------------------SVFPQGLK
MLLENK---------------------AVKKAGV--------------------------
----GIEGDQWKLLRDFDIKL---------------------------------------
--KNFVELTDVANKKLKCTE-----
>F.6.PF01612.KOG4373.KOG2207_gi|334132717|ref|ZP_08506473.1| 3'-5' exonuclease [Methyloversatilis universalis FAM5]
-------SAGEAGFDTESKPTFKP----------------------------GEVSSGPH
VVQFAL---------------------------------HDRAWLLQAGD----------
----------------------------------------------------PAHRAAIV
ALLEDP---------------------GVLKVGF--------------------------
----GLSADRAQIRANLGATL---------------------------------------
--RAVLDLDAVFRRR----------
>D.23.Terminase.PF02499_gi|139645|sp|P16732.1|TRM3_HCMVA RecName: Full=Tripartite terminase subunit UL15 homolog; AltName: Full=DNA-packaging protein UL89; AltName: Full=Terminase large subunit
-------KTLYVYLDPAFTTN----------------------------------RKASG
TGVAAVGAYRH-------------------------QFLIYGLEHFFLRDL---------
-----------------------------------------------SESSEVAIAECAA
HMIISVLSLHP-------------YLDELRIAVEGNTNQ---------------------
------AAAVRIACLIRQSVQSS-----------------------------------TL
IRVLFYHTPDQ--------------
>D.23.Terminase.PF02499_gi|81987362|sp|Q6UDI2.1|TERL_PSHV1 RecName: Full=Large terminase protein; AltName: Full=DNA-packaging protein UL15; AltName: Full=Terminase large subunit
-------RVLTAYIDPAFTAN----------------------------------RSASG
TGIALVTELNG-------------------------ATVLLGMEHFYLEAL---------
-----------------------------------------------TGEAAAEIAQCAN
LCVAYTCLLHP------------GVFREVRVAVEGNSSQ---------------------
------DSATAIALRLADLLAPLQK--------------------------------RLG
FSLVFAHTRQH--------------
>F.15.ExoI.PF00929.COG2925_gi|462029|sp|P04995.2|EX1_ECOLI RecName: Full=Exodeoxyribonuclease I; Short=Exonuclease I; AltName: Full=DNA deoxyribophosphodiesterase; Short=dRPase
-------QSTFLFHDYETFGTHP------------------------------ALDRPAQ
FAAIRTDS---------------------------EFNVIGEPEVFYCKPADD-------
----YLPQPGAVLI---TGITPQEARAKG--------------------ENEAAFAARIH
SLFTV---------------------PKTCILGYNN------------------------
-----VRFDDEVTRNIFYRNFYDPYAW------------------------------SWQ
HDNSRWDLLDVMRACYALRPEGINW
>F.15.ExoI.PF00929.COG2925_gi|124008030|ref|ZP_01692729.1| exodeoxyribonuclease I, putative [Microscilla marina ATCC 23134]
-------NKNLVFYDTRSSGDNP------------------------------VFDQILR
ADTYVTDH---------------------------AFNLL-ETHHIEIKKRPD-------
----VVPSPEALIA---NNWLPSDL-AKG--------------------STEYEAMRHIH
ELFNT---------------------PHSYNVGYGN------------------------
-----LNNDDLLVRFGFYRNGLTPYTH------------------------------QWQ
RSCRRVDLRTIVTLYYLQAPNAL--
>D.3.PF01548.COG3547_gi|130250|sp|P20665.1|PIV_MORBO RecName: Full=Pilin gene-inverting protein; AltName: Full=PIVML
-------SKTYIGIDIAK----------------------------------------NT
FDACFIAHN------------------------------TWQNCTFTNN-----------
------------------------------------------------QQGFMELTLWIQ
AHHYNT--------------------STLHLIIEATG-----------------------
--TYWEKLAHWAISHH--------------------------------------------
--HKVSIVNP---------------
>D.3.PF01548.COG3547_gi|157164891|ref|YP_001467483.1| aliphatic sulfonate ABC transporter permease [Campylobacter concisus 13826]
-----MKKAFFCGVDVSK----------------------------------------DK
IDVCFLTSI------------------------------ASEKAKFETL-----------
-------------------------------------------------PNNYDLIKVYF
NSFKN---------------------DEILVVFEATS-----------------------
--NYHLALQKALSDLN--------------------------------------------
--IRYNVTNP---------------
>A.25.PF00665_gi|77463343|ref|YP_352847.1| transposase [Rhodobacter sphaeroides 2.4.1]
----REHLGELVQIDGSDHHWFED----------------------------RAPACTLL
VLFIDDAT-------------------------------SRLMEMRFVP-----------
------------------------------------------------SESTFAYFAALE
CYLTRHG-------------------RPTAFYSDKHSVFRVARQDA--------------
---RTGHGMTQFGRALAEL-----------------------------------------
-NIEILCANSSQ-------------
>A.25.PF00665_gi|81747977|sp|Q8EWH2|Q8EWH2_MYCPE Transposase
-------FGHIVEVDACVSVWIGI-------------------------------KKYYI
YHAIDAGT-------------------------------GKLLGFWMDD-----------
------------------------------------------------EETNFGYCKLLK
QVLEKYG-------------------APNIIKTDRRKTF---------------------
---WSENSVTNLTYCLNKL-----------------------------------------
-EIQVKSESQPT-------------
>F.21.ExoVIII.PF00929_gi|331673527|ref|ZP_08374290.1| exodeoxyribonuclease VIII [Escherichia coli TA280]
------RVWYHLMIDLETMGTN-------------------------------TNAPIVV
IGAVFFDPQT---------------------------GEIGPVFYIVISLTDAMN--TGA
VPDGGTIEWWLKQ---SSEARAAILT---------------------DQVKLKDALSRFR
EFINEYSDE----------------KFVQVWGNG--------------------------
-----ATFDNAILRTSYERLDIPCP-----------------------------------
-WRYHNDRDVRTIVELGKTIDFD--
>F.21.ExoVIII.PF00929_gi|78485014|ref|YP_390939.1| exonuclease [Thiomicrospira crunogena XCL-2]
--------MIQAMIDLETLGLK-------------------------------QNSVIAS
IGIVIFDAKT-----------------------------IHGLFHIRLDVAASSK--LGF
YICDDTVAWWSNQ---SDEARTELNG---------------------TTAPLVAVKEAF-
DFIEHYKPE-------------------RVYAKS--------------------------
-----PSFDLEKLKYHADVLGLDVP-----------------------------------
-WHFRQEMDHRTYLK----------
>F.1.PF00929.PF13482.COG0847.COG2176.COG1199.KOG4793_gi|14548235|sp|Q9HY82.1|RNT_PSEAE RecName: Full=Ribonuclease T; AltName: Full=Exoribonuclease T; Short=RNase T
-----FRGYLPVVVDVETGGFNS------------------------------ATDALLE
IAATTVGMDE------------------------KGFLFPEHTYFFRIEPFE--------
---GANIEPAALEFT---GIKLDHPLRM--------------------AVQEEAALTEIF
RGIRKALKAN--------------GCKRAILVGHN-------------------------
-----SSFDLGFLNAAVARTGIKRN---------------------------------PF
HPFSSFDTATLAGLAYGQT------
>F.1.PF00929.PF13482.COG0847.COG2176.COG1199.KOG4793_gi|269215783|ref|ZP_06159637.1| DNA polymerase III, alpha chain [Slackia exigua ATCC 700122]
-----ELPSEYVVVDIETTGLNP------------------------------NKDEIIE
LAAIRV-------------------------------RGGRETDAFQCLVRC--------
---GGELSDAIAKLT---GLSHSRLMAE--------------------GLILENALMNFL
EFVSDDL-----------------------IVAHN-------------------------
-----AEFDIGFIQSACEELD---------------------------------------
--WDDFDNDYLDTLALAR-------
>D.13.Ydc2.PF09159_gi|1723534|sp|Q10423.1|CCE1_SCHPO RecName: Full=Cruciform cutting endonuclease 1, mitochondrial; AltName: Full=Protein ydc2; Flags: Precursor
-------TSRVLGIDLGI----------------------------------------KN
FSYCFASQNE------------------------DSKVIIHNWSVENLTEKNGLD-----
---------------------------------------IQWTEDFQPSSMADLSIQLFN
TLHEKFN--------------------PHVILMERQRYRSGI---------ATIPEWTLR
VNMLESMLYALHYAEKRN------------------------------------------
-YPFLLSL-----------------
>D.13.Ydc2.PF09159_gi|241163695|ref|XP_002409328.1| conserved hypothetical protein [Ixodes scapularis]
-------VAKVLAVDVSP----------------------------------------PY
ITWAHLTRD---------------------------KQILSWERTKFLDEKS--------
--------------------------------------------RHHLHSYYSAVQEVLP
SLPVA-----------------------DLYVVEQRPTRQKQ---------SSESLHLRT
QLAIQAMLVALLSHGKEH------------------------------------------
-QPQVVSI-----------------
>D.22.DUF429.PF04250_gi|111018775|ref|YP_701747.1| hypothetical protein RHA1_ro01776 [Rhodococcus jostii RHA1]
---------RTVGVDLAAEP--------------------------------------KK
TALAIIDWSD-------------------------GVARVESVRLG--------------
-----------------------------------------------------AGNDAVT
EAVLAC----------------------DRTGIDAPFGWP---------SPLSVSADLIA
HVALRCAGILAELGDLGVDVG--------------------------------------R
VDGRVVEVYPA--------------
>D.22.DUF429.PF04250_gi|262198305|ref|YP_003269514.1| hypothetical protein [Haliangium ochraceum DSM 14365]
--------AISVGVDLASQA--------------------------------------RT
TALCALAWSA-------------------------GRARVLALDED--------------
-----------------------------------------------------VDDDAIV
ERARAA----------------------DALGIDAPFGWP---------PPLSVSSDRIA
LPALRCAGLLDRLAVRDRA----------------------------------------G
LEQPVYEVYPA--------------
>A.4.PF03184.KOG3105_gi|74762678|sp|Q96MW7.1|TIGD1_HUMAN RecName: Full=Tigger transposable element-derived protein 1
-----YTKQQIFNVDETAFYWKKMPSRTFIAR-----------EEKSVPGFKASKDRLTL
LLGANAA-------------------------------GDFKLKPMLIYHSENPRAL---
------------------------------KNYTKSTLPVLYKWNSKARMTAHLFTAWFT
EYFKPTVETYCS---------EKKIPFKILLLIDNA------------------------
-----PSHPRALMEIYE-------------------------------------------
-EINVIFMPANTTSILQPMD-----
>A.4.PF03184.KOG3105_gi|392573028|gb|EIW66170.1| hypothetical protein TREMEDRAFT_35394 [Tremella mesenterica DSM 1558]
----DFRPENIYNVDEVGFDLSGSRKIRRVGP-----------RDAPIKSQAALSDAIHI
TVVATIS------------------------------TSDTPVPPFIIYPGTYLMQD---
-----------------------------WTRVRDPTPNQLATITNSGYINTYTMQQWLT
ECFDPFTRD-------------RAAGNPGLLILDGH------------------------
-----ETHTNIDFLDACWD-----------------------------------------
RNIICRILPAHLSGVFQPLD-----
>IV.2.PF03050_gi|2496673|sp|P55515.1|Y4JO_RHISN RecName: Full=Uncharacterized protein y4jO
----GLVSAPYITVDDTGAR-----------------------------------HARDS
FHTTQIGAEH-------------------------------FTAFRTTA-----------
------------------------------------------------------SKSRLN
FLSLLRGS------------------YQDYVLNDA-------------------------
--------AFDYLDGRRAD-----------------------------------------
--PALVAKIRSHE------------
>IV.2.PF03050_gi|381157003|ref|ZP_09866237.1| LOW QUALITY PROTEIN: Transposase IS66 family [Thiorhodovibrio sp. 970]
----GLEVSRTITVDDSGAR-----------------------------------HQGRN
GYVTQIGNDW-------------------------------FAWFASTG-----------
------------------------------------------------------SKSRIN
FLQLLHAG------------------DITYTLNSH-------------------------
--------ALSYLREEHLP-----------------------------------------
--KEPLRRLQTH-------------
>C.8.PF13843_gi|307196437|gb|EFN78017.1| PiggyBac transposable element-derived protein 4 [Harpegnathos saltator]
-----YIPNQQLSIDESLVGTHCHSAIKQYIPN-----------------KKHHKWGIKF
WMLCDSIS--------------------------------KYCLGFFCYKGAKNT-----
----------------------------------------DDRDLVQKYGLGFTVAQKLL
SIGNYLH-------------------KGYHLFTDN-------------------------
-----FYTSLRLAKALLKQN----------------------------------------
--TYLTGTIRRNRK-----------
>C.8.PF13843_gi|242759901|ref|XP_002339880.1| conserved hypothetical protein [Talaromyces stipitatus ATCC 10500]
-----EQLSANISIDEAMVRSHGRSSHTFKLPN------------------KPISQGFKL
FVLADH----------------------------------DYVYYFYPASRTKGV-----
----------------------------------------IEIGTPTELTKTGQMVYELI
QTLPRDE-------------------RNYIVYLDN-------------------------
-----YFTSIDLFKKLRDIQ----------------------------------------
--IGACGTTRPTSA-----------
>F.16.PF01612.KOG2405_gi|118394980|ref|XP_001029847.1| 3'-5' exonuclease family protein [Tetrahymena thermophila]
---------SYLGVDLEGSLSK--------------------------------HGHIEL
IQISYHDFI----------------------------QNHSFIYVFDFVE----------
-----------------------------------------------MEKQQEVFILAKK
AIKQIMED------------------KSIIKILQG-------------------------
-----CQKDALALYHLFSTQ----------------------------------------
-IINGLDTQVAHNFIIQLKA-----
>F.16.PF01612.KOG2405_gi|241727922|ref|XP_002413785.1| conserved hypothetical protein [Ixodes scapularis]
-------ESKMLGLDAEGLAAR-------------------------------SRGRISM
VTLAT-------------------------------LWRH--VYIFDVKE----------
----------------------------------------------------SEALFEEG
NLKILLES------------------AKMLKVVHD-------------------------
-----FRNIAETFYNTFGVK----------------------------------------
-VRKVFDTHSAYQTI----------
>E.15.HepP.PF00336_gi|172046770|sp|P03158.2|DPOL_HBVA2 RecName: Full=Protein P; Includes: RecName: Full=DNA-directed DNA polymerase; Includes: RecName: Full=RNA-directed DNA polymerase; Includes: RecName: Full=Ribonuclease H
-----RPGLCQVFADATP-------------------------------------TGWGL
AIGHQ------------------------------------RMRGTFVAP----------
---------------------------------------------LPIHTAELLAACFAR
SRS-----------------------GAKLIGTDNSVVLSR-------------------
---KYTSFPWLLGCTANWIL----------------------------------------
RGTSFVYVPSAL-------------
>E.15.HepP.PF00336_gi|315360731|gb|ADU05359.1| polymerase [Duck hepatitis B virus]
-----SVPLPRVATDATP------------------------------------THGAIS
HITGG------------------------------------SAVFAFSKV----------
---------------------------------------------RDIHVQELLMTCLAR
IMI-----------------------KPRCLLSDSTFVCHK-------------------
---RYQTLPWHFAVLAKQLL----------------------------------------
KPIQLYFVPSKY-------------
>C.18.NurA.PF09376.COG1630_gi|74536115|sp|Q8U1N8|Q8U1N8_PYRFU Hypothetical protein PF1168
-------KSSIYAVDGSRSVSRLSG----------------------------TVIYFLS
ALAVGS----------------------------------GKQLRLSYANAIKSN-----
------------------------------------YGTSDQIVRMQMETLENMLGYLAY
RKLEGE---------------------KRAILMDGTLTGSLVRPP----KDDIYDALHMT
LSYIEYLYSIDKLLEVK-------------------------------------------
---NLAYIAKSFY------------
>C.18.NurA.PF09376.COG1630_gi|389852559|ref|YP_006354793.1| hypothetical protein Py04_1144 [Pyrococcus sp. ST04]
--------SKVYAVDGSRATSRLSG----------------------------TIIYFLS
SYAVGS----------------------------------GKSYRLNYANAMQYN-----
------------------------------------YDISDQLIRMQMETLENMLGYLAG
EKLNGK---------------------EKLILMDGTLTGSIIRPP-------VYPKDIQS
IETVRYILGEDNFEELI-------------------------------------------
--LEFLTKLKSHYS-----------
>D.4.Terminase.PF03354.COG4626_gi|27805749|sp|P59217.1|TERL_BPSF5 RecName: Full=Putative terminase large subunit
-------QPCILAFDLARK--------------------------------------LDM
NSMARLYTREID-----------------------GKTHYYSVAPRFWVPYDTVYSVEKN
EDRRTA------------------------ERFQKWVEMGVLTVTDGAEVDYRYILEEAK
AANKIS--------------------PVSESPIDPFGA----------------------
-----TGLSHDLADED--------------------------------------------
--LNPVTIVQNFANMS---------
>D.4.Terminase.PF03354.COG4626_gi|81460715|sp|Q8ED04|Q8ED04_SHEON Hypothetical protein
-------EECYGGLDLSGT--------------------------------------RDL
TALALYFPR------------------------------VKTLLVDLWTPKDTLLDRERT
DNVP----------------------------YSAWLRQGFIHAPPGHAVDYSFVAERIA
ELSALF--------------------EIKSIGFDQYRI----------------------
-----HYLEPELAEAN--------------------------------------------
--VFIPLVKHGQG------------
>E.3.RNH1.PF00075.PF13456.COG0328.COG3341_gi|81787696|sp|Q9KEI9.1|RNH1_BACHD RecName: Full=Ribonuclease H; Short=RNase H
----EEIIWESLSVDVGSQGN----------------------------------PGIVE
YKGVDTKT-------------------------------GEVLFEREPIP----------
--------------------------------------------IGTNNMGEFLAIVHGL
RYLKERN-------------------SRKPIYSDSQTAIKWVKDKKAKST--LVRNEETA
LIWKLVDEAEEWLNTHT-------------------------------------------
YETPILKWQTDKWGEIKADYGRK--
>E.3.RNH1.PF00075.PF13456.COG0328.COG3341_gi|388490516|gb|AFK33324.1| unknown [Lotus japonicus]
----------TLEFDGSSKGN----------------------------------PGSAG
AGAVLRAED------------------------------GSKVYLREGVG----------
--------------------------------------------NQTNNQAEYRGLILGL
KHAHEQG------------------YQHINVKGDSQLVCKQVEGSWKAR---------NP
NIASLCNEAKELKSKFQ------------------------------------------S
FDINHVPRQYNSEADVQANLG----
>A.14.PF00665.COG2801_gi|135965|sp|P13989.1|TNSB_ECOLX RecName: Full=Transposon Tn7 transposition protein TnsB
-----LGPGSRYEIDATIADIYLVDHH----------------------DRQKIIGRPTL
YIVIDVFS--------------------------------RMITGFYIGFE---------
------------------------------------------------NPSYVVAMQAFV
NACSDKTAISSS--------DWPCVGLPDVLLADR-------------------------
----GELMSHQVEALVSSF-----------------------------------------
-NVRVESAPPRRGDAKGIVESTFRT
>A.14.PF00665.COG2801_gi|194367340|ref|YP_002029950.1| integrase catalytic subunit [Stenotrophomonas maltophilia R551-3]
----------RAHTDHYQCDLHVVVID----------------------TKPPITSKPWI
TALRDHAT--------------------------------GQVLATSLSFS---------
------------------------------------------------SPSNYSVLGVLR
DCARRWG------------------RLPESIVVDNG------------------------
----AEFNSIYFETTLASL-----------------------------------------
-GVSKQSRPPGEPRSGGQIEGWFRS
>C.19.PF01609.COG3385_gi|16120204|ref|NP_395792.1| hypothetical protein VNG6290H [Halobacterium sp. NRC-1]
----YFPEDAEVAIDITHWPFYGD------------SESDEYIRRTKPGRNYSWAWKYIT
LAVVGTDT--------------------------------PLILVVLLV-----------
----------------------------------------------RDKSKASKYIRWML
RLSRQHV-------------------DIGRVYLDA-------------------------
---GTEFYNSDTISTIKHF-----------------------------------------
-LNGMARTDLRSSYYS---------
>C.19.PF01609.COG3385_gi|284161682|ref|YP_003400305.1| transposase IS4 family protein [Archaeoglobus profundus DSM 5631]
-----FRNPVDVAIDIHDWLYYG--------------KWGDYVIGTQPKQGTHKAYKFMT
ICIVENGK--------------------------------RFHLKALPL-----------
----------------------------------------------KEFKDRYKVFEELL
KHAMSRI-------------------KIKRVYLD--------------------------
----RHFYDMEYIRILKKL-----------------------------------------
-GLKFIIQALRSS------------
>F.13.PF13482.COG2251_gi|15840697|ref|NP_335734.1| hypothetical protein MT1290 [Mycobacterium tuberculosis CDC1551]
------PNPGDLFFDFEGDPLWTADGK--------------------------QWGLEYL
FGVLEA----------------------------------GRAGVFRPLWAHDR------
-------------------------------------------------TAERQALTDFL
AIVARRRRR-----------------HPNMHIYHYA------------------------
------PYEKTALLRLVGRYGI--------GEDDVDDLLRN-------------------
--GVLVDLYPLVRKSIRVGTD----
>F.13.PF13482.COG2251_gi|260061160|ref|YP_003194240.1| hypothetical protein RB2501_06165 [Robiginitalea biformata HTCC2501]
------PSPNDIYLDFEGDRMVEPDG------------------------------LEYM
TGYVHN-------------------------------------GQYTALWAKNE------
-------------------------------------------------TEEKVIFEQFI
DFAFALKQK-----------------DPTLHIYHFA------------------------
------NYEVTALKRLMGKYAT--------RENEVDIFLRS-------------------
--NTFIDLHSVVRQSIRASVE----
>F.27.PF09281_gi|118828|sp|P19821.1|DPO1_THEAQ RecName: Full=DNA polymerase I, thermostable; AltName: Full=Taq polymerase 1
----------GAFVGFVLSRKEPM------------------------------WADLLA
LAAARG----------------------------------GRVHRAPEP-----------
----------------------------------------------------YKALRDLK
-----------------------------EARGL--------------------------
----LAKDLSVLALRE------------------------------------------GL
GLPPGDDPMLLAYLLD---------
>F.27.PF09281_gi|313679946|ref|YP_004057685.1| DNA polymerase I [Oceanithermus profundus DSM 14977]
----------RAWLGYVFDRPEPM------------------------------WAELGQ
LAAAWD----------------------------------ERVAEGPAR-----------
----------------------------------------------------ALELERFP
-----------------------------QLDAV--------------------------
----QAKDLTVWALRE------------------------------------------GV
RARPGDDPLLLAYLYD---------
>IV.1.PF03050_gi|91791333|ref|YP_552283.1| transposase IS66 [Polaromonas sp. JS666]
--------AYKVHSDDTPTRALGGGK------------------------GKAHLGRLWT
YVRDDRSWGDT---------------------------AHPAVWFQYSE-----------
------------------------------------------------DRRGEHPRQHLK
GF-------------------------RGVLQVDA-------------------------
--------FAGYNALFND------------------------------------------
GSVVEAACWA---------------
>IV.1.PF03050_gi|297555322|gb|EFH89186.1| RecB family nuclease, putative [Ktedonobacter racemifer DSM 44963]
--------SPFLHADETPITIKGTTQ------------------------------YVWT
FTTDKY------------------------------------VIFQLSK-----------
------------------------------------------------TREATTAHEFLK
NY-------------------------DGILITDF-------------------------
--------YSSYDAI---------------------------------------------
-ACRQQKCWV---------------
>A.11.PF00665.COG2826_gi|296439650|sp|P0CF88.1|INSI1_ECOLI RecName: Full=Transposase InsI for insertion sequence element IS30A
-------SLGHWEGDLVSGTKN-----------------------------------SHI
ATLVDRK--------------------------------SRYTIIVRLRG----------
-------------------------------------------------KDSVSVNQALT
DKFLSLP-----------------SELRKSLTWDR-------------------------
-----GMELARHLEFTVST-----------------------------------------
-GVKVYFCDPQSPWQRGTNENTNGL
>A.11.PF00665.COG2826_gi|209694648|ref|YP_002262576.1| transposase [Aliivibrio salmonicida LFI1238]
------SEVGHWEGDTVYGQD------------------------------------GYL
VTMVERV--------------------------------SKLLVTCKVRN----------
-------------------------------------------------KSKKAVTRGIN
RMMKPF------------------KELCKTITFDN-------------------------
-----GGEFAGHAKIAKHL-----------------------------------------
-NCDIYFAKPYHSWQRGLNENTNGL
>A.2.PF00665_gi|77416881|sp|P04585.4|POL_HV1H2 RecName: Full=Gag-Pol polyprotein; AltName: Full=Pr160Gag-Pol; Contains: RecName: Full=Matrix protein p17; Short=MA; Contains: RecName: Full=Capsid protein p24; Short=CA; Contains: RecName: Full=Spacer peptide p2; Contains: RecName: Full=Nucleocapsid protein p7; Short=NC; Contains: RecName: Full=Transframe peptide; Short=TF; Contains: RecName: Full=p6-pol; Short=p6*; Contains: RecName: Full=Protease; AltName: Full=PR; AltName: Full=Retropepsin; Contains: RecName: Full=Reverse transcriptase/ribonuclease H; AltName: Full=Exoribonuclease H; AltName: Full=p66 RT; Contains: RecName: Full=p51 RT; Contains: RecName: Full=p15; Contains: RecName: Full=Integrase; Short=IN
------CSPGIWQLDCTHLE------------------------------------GKVI
LVAVHVAS--------------------------------GYIEAEVIP-----------
------------------------------------------------AETGQETAYFLL
KLAGRW--------------------PVKTIHTDN-------------------------
---GSNFTGATVRAACWWA-----------------------------------------
-GIKQEFGIPYN-------------
>A.2.PF00665_gi|58698955|ref|ZP_00373813.1| reverse transcriptase polyprotein [Wolbachia endosymbiont of Drosophila ananassae]
------IEGQHLHIDIFYAQ------------------------------------NLTF
LTCIDAYS--------------------------------KYLVVKEIT-----------
------------------------------------------------NKKNIDIKVYEI
LQTFP---------------------QVKTIMTDN-------------------------
---EPSFTSAQFKSFLQRS-----------------------------------------
-GISIHYADPRH-------------
>IV.3.DUF4152.PF13680_gi|74535119|sp|Q8TZE9|Q8TZE9_PYRFU Hypothetical protein PF2046
--------MRIVAADTGGAVLDE----------------------------TFEPIGLIA
TVAVLVEKPY---------------------------RSAKEVMVKYANPYDYDLTG---
------------------------------------------------RQAIRDEVLLAI
ELARKVK--------------------PDVIHLDSTLGGIELRKLDEPT-IDALGISD-K
GKEVWKELSKDLQPLARKFWEE------------------------------------TN
IEIVAIGK-----------------
>IV.3.DUF4152.PF13680_gi|242399761|ref|YP_002995186.1| hypothetical protein TSIB_1786 [Thermococcus sibiricus MM 739]
---------RIVSADTGGALLDE----------------------------NYNPIGLIA
TAAVLVERPY---------------------------KTAKLSIAKYSDPFKYDLSG---
------------------------------------------------RMALKDETFLAL
KLAKKVK--------------------PDVIHLDSTLGGIEIRKLDDPT-IDALRISD-R
GKAIWHELSKDLQPLAKRFWEE------------------------------------TG
IEILAIGK-----------------
>C.17.PF01609_gi|75539327|sp|Q46731.1|TN5P_ECOLX RecName: Full=Transposase for transposon Tn5; AltName: Full=Tnp
-------PELLAIEDTTSLSYRHQVAEELG----------------KLGSIQDKSRGWWV
HSVLLLEAT--------------------------TFRTVGLLHQEWWMRPDD-------
-------------------------------------------PADADEKESGKWLAAAA
TSRLRMG----------------SMMSNVIAVCDREA-----------------------
-------DIHAYLQDKLAH-----------------------------------------
-NERFVVRSKHPRKDVE--------
>C.17.PF01609_gi|262191778|ref|ZP_06049951.1| hypothetical protein VIH_002152 [Vibrio cholerae CT 5369-93]
----LAQQTLLALEDTTSLSYSHRSIQDEL----------------GHSNQGNRNRAMFI
HSTLLFAPE--------------------------TQVVVGLIEQQRWTRDIEKRGQG--
---------------------------------------HQYATRSYKEKESYKWEQASR
HVAERLG----------------DKISDVISVCDREA-----------------------
-------DLFEYLTYKQEQ-----------------------------------------
-QQRFLVRSMQSRCIEE--------
>Transpo.PF1385.COG0675_gi|146304278|ref|YP_001191594.1| IS605 family transposase OrfB [Metallosphaera sedula DSM 5348]
------RTGRVVGIDLG----------------------------------------VEK
FVTTS-------------------------------DGDVIENPKLLDRREERIKLLQRR
LSRKRRGS--------------------RNYEKARAKLAMAYERLENTLNDYIHKITTWL
VKD------------------------HDVIVVEKLNTREMVQDSLGRLRKHILY-----
-----SSFSTFLHHLSYKAERA--------------------------------------
-GRRVVEVDPAYTSQT---------
>Transpo.PF1385.COG0675_gi|257125268|ref|YP_003163382.1| transposase, IS605 OrfB family [Leptotrichia buccalis C-1013-b]
------SNDKVIGLDFS----------------------------------------MSE
LFVSS-------------------------------ENQRADYPRYFKMLEKKLKKLQKS
LSRKVKFS--------------------KNWYKQKEKISKLHEYIKNCRGDFLHKLSKKL
SEA------------------------YNTVAVEDLNMKGMSQALNFGKSVGD-------
-----NGWGMFLRMLEYKLMFS--------------------------------------
-GKQFLKIDKWFPS-----------
>D.24.RuvV.PF04848_gi|56404711|sp|O57229.1|RUVV_VACCA RecName: Full=Holliday junction resolvase
----DYSSEIICAFDIGA----------------------------------------KN
PARTVLEVK-------------------------DNSVRVLDISKLDW------------
---------------------------------------------------SSDWERHIA
KDLSQYE--------------------YTTVLLERQPRRSP---------------YVKF
IYFIKGFLYHTS------------------------------------------------
-AAKVICVSPV--------------
>D.24.RuvV.PF04848_gi|9629059|ref|NP_044078.1| MC127R [Molluscum contagiosum virus subtype 1]
--------HVVCSIDVGT----------------------------------------RN
PARTLLEIR-------------------------GEHLRVLSVDKLDW------------
---------------------------------------------------STDWEHRVA
RDVCSVR--------------------ADVVLVEKQGPRSP---------------HAKF
LHFMRGLLFG--------------------------------------------------
-QTPVLCRNPA--------------
>C.22.NurA.PF09376_gi|288931955|ref|YP_003436015.1| NurA domain protein [Ferroglobus placidus DSM 10642]
-----LKGLKVAGVDGSQISPL-----------------------------KDFGLPFGG
VQAARLVVEHGS-----------------------GKYDLKYKSGVAHET----------
---------------------------------------------SLELERFRLEVEMLK
EIMG----------------------EELYAFYDGSFSVFFTSEMSE-------------
-KLRRAYLKELEELLKLSEEEE--------------------------------------
TALIAYVDRSY--------------
>C.22.NurA.PF09376_gi|196180112|gb|EDX75104.1| hypothetical protein MC7420_2108 [Coleofasciculus chthonoplastes PCC 7420]
---------TVFATDGSQISPS-----------------------------HHEIAYCYL
INVGRVMLHYGQ-----------------------SLHPLLDNLPEVFYRPEDLYISRQW
GIR---------------------------------------TEEWMGYCRTVSEVAILA
DMACRWVNPPG-----------SHFDIPNLAMVDGSLIYWFLESLPT-------------
-EARDRILPPILAAWDQLRSVN--------------------------------------
VPLMGYLSASR--------------
>E.6.Pao.PF05380_gi|308467776|ref|XP_003096134.1| hypothetical protein CRE_03363 [Caenorhabditis remanei]
---------LHLFTDASQ----------------------------------------AA
YGCVAYLRILNTD--------------------------GKAASRILISKSRVAPISS--
--------------------------------------------KYSIPQLEALGILTGV
RLGNYCIEQLGL------------QIKQAYLWTDSLCNLDSLYSKS--------------
--SSGSRFVKNRIREINEH-----------------------------------------
GEQFIFTHIAGRNN-----------
>E.6.Pao.PF05380_gi|390358486|ref|XP_003729270.1| PREDICTED: uncharacterized protein LOC100892971 [Strongylocentrotus purpuratus]
---------LHHFADASM----------------------------------------DG
YGVVTYLRQTDEN--------------------------EEVHVAFLTAKARVAPLKP--
---------------------------------------------HTIVKMELTAATLAV
KQDSMIKREMNM------------ELDETVFWTDSQTVLKYIANET--------------
--ARYPVFVTNRLSIIRDG-----------------------------------------
SETNQWKYIPTK-------------
>D.18.DUF460.PF04312.COG2433_gi|74530717|sp|Q8TMY1|Q8TMY1_METAC Hypothetical protein
----PRRKFTIVGIDPGT-----------------------------------------T
VGIAILSLD----------------------------GELLYLKSFR-------------
----------------------------------------------------GIAPDEVV
KLIAEY-------------------GKPAVIASDV-------------------------
--TPMPGSVEKIRRSFNA------------------------------------------
---VPASPGIEVSAEEKI-------
>D.18.DUF460.PF04312.COG2433_gi|302348960|ref|YP_003816598.1| hypothetical protein ASAC_1162 [Acidilobus saccharovorans 345-15]
----KPSRPLIVGVDAGM-----------------------------------------T
TGLAVLDLE----------------------------GRVLHLGSYK-------------
----------------------------------------------------ELDRGKIV
SIVSSL-------------------GKPVIVTTDV-------------------------
--ADPPELIRKLAAQLGA------------------------------------------
---QLYLPNYNMSVAEK--------
>D.14.PF03652_gi|302392906|ref|YP_003828726.1| Resolvase RNase H domain-containing protein fold protein [Acetohalobium arabaticum DSM 5501]
---------MILGIDPGR----------------------------------------DK
CGLALMIDK----------------------------EEIEICEVVA-------------
---------------------------------------------------TDRILDRIE
ELIAEY--------------------RVNKIVIGD-------------------------
-GTSSSELLDRLDSDGF-------------------------------------------
---EIHQVDETN-------------
>D.14.PF03652_gi|385800816|ref|YP_005837220.1| resolvase RNase H domain protein fold protein [Halanaerobium praevalens DSM 2228]
---------YLLALDPGR----------------------------------------DK
IGAAVLDYQ----------------------------AQVQEKTIVP-------------
---------------------------------------------------LTELEDYLE
ELDCNY--------------------QLQEVIVGN-------------------------
-GTGAAGVMELLQKNF--------------------------------------------
DFKKINLVVEEFTT-----------
>II.1.DUF1280.PF06918_gi|390365579|ref|XP_794084.3| PREDICTED: uncharacterized protein LOC589347 [Strongylocentrotus purpuratus]
---------LKVGGDKGG---------------------------------------GTF
KMMIQVANVNRPN---------------------SLHNTRVIMLFPGS------------
-------------------------------------------------DSTFNLDVSLE
TIRCQIADLESM--------SWRGKTMKVFAFGD--------------------------
-------YEYLTRMYGLT------------------------------------------
GPNGRHCCLYCE-------------
>II.1.DUF1280.PF06918_gi|340383653|ref|XP_003390331.1| PREDICTED: hypothetical protein LOC100634493 [Amphimedon queenslandica]
---------VKLGGDKGG---------------------------------------SSV
KLSFQIMNTAKPN---------------------SVENSFVFSVFEAP------------
-------------------------------------------------DTVLNLHLALD
QYCDSITFLQTA--------QWKHYEIRIFMSGD--------------------------
-------YEFFCNIYGIS------------------------------------------
GASRRHCCLWC--------------
>A.10.PF13358_gi|141446|sp|P03934.1|TC1A_CAEEL RecName: Full=Transposable element Tc1 transposase
----RQEWAKHIWSDESKFNLFGSDGNSWVRRPVSR-----YSPKYQCPTVKHGGGSVMV
WGCFTST---------------------------------SMGPLRRIQS----------
------------------------------------------------IMDRFQYENIFE
TTMRPWALQNV--------------GRGFVFQQDND------------------------
----PKHTSLHVRSWFQRR-----------------------------------------
-HVHLLDWPSQSPDLN---------
>A.10.PF13358_gi|325186123|emb|CCA20624.1| transposase putative [Albugo laibachii Nc14]
----INDWNRVIWYDESKIDR--------------------FNYSTYCKTWRRFSDGVGI
HDS-------------------------------------SWSIDGRLDA----------
------------------------------------------------ELFCKILEDELM
QTLEYYEMEK----------------DATIFHQDND------------------------
----LKHISRKAKKCLQDL-----------------------------------------
-DMRVLQWPPQSPDLN---------
>D.7.Tex.COG2183.KOG1857_gi|81539540|sp|Q9HTY8|Q9HTY8_PSEAE Hypothetical protein
----PAGPRATLGLDPGL---------------------------------------RTG
VKVAVVDA----------------------------TGKLLDTATVYPHAP---------
----------------------------------------------------KNQWDQTL
AVLAALCAK----------------HQVELIAIGNGT-----------------------
---ASRETDKLAGELIKKYP---------------------------------------G
MKLTKIMV-----------------
>D.7.Tex.COG2183.KOG1857_gi|390940309|ref|YP_006404046.1| transcriptional accessory protein [Sulfurospirillum barnesii SES-3]
----PVTKRVILGVDPAY---------------------------------------RTG
CKLAVVDE----------------------------HGTYITHAVIYPTPP---------
----------------------------------------------------QSDYEKSA
KVIKEFTQK----------------YHITAVAIGNGT-----------------------
---GSRESQEFFARLNREE----------------------------------------G
LSLAYTVV-----------------
>E.14_gi|307201692|gb|EFN81403.1| hypothetical protein EAI_09447 [Harpegnathos saltator]
--IHSSPYECEIFSDVS----------------------------------------LTG
WGASCGMQ-------------------------------RTHGWWSIEDR----------
--------------------------------------------ALHINALELKAAFHAL
KCFALHLHD-----------------CRILLRIDNTTAISYINRFGS-------------
VQYPLLSDLARDMWKWCEKRH---------------------------------------
ILLFASYIASIDN------------
>E.14_gi|301620562|ref|XP_002939645.1| PREDICTED: e3 ubiquitin-protein ligase HUWE1-like [Xenopus (Silurana) tropicalis]
-----DPNWQIITTDAS----------------------------------------LSG
WGATFQNL-------------------------------SAQGLWSAAES----------
--------------------------------------------RLPINILEIRAIFRAL
THWETRLTG-----------------LAIRIQSDNATAVSYLNRQGG-------------
TRSVAAAGEISKILRWAEHNV---------------------------------------
PQISAVHIPGLLN------------
>F.24.Ncap.PF00843_gi|313103827|pdb|3MWP|A Chain A, Nucleoprotein Structure Of Lassa Fever Virus
----QLDPNAKTWMDIEGRP-----------------------------------EDPVE
IALYQPS--------------------------------SGCYIHFFREPT---------
------DLKQFKQDAKYSHGIDVTDLF---------------------ATQPGLTSAVID
ALPR-----------------------NMVITCQG-------------------------
-----SDDIRKLLESQGRK-----------------------------------------
-DIKLIDIALSKTDSRKY-------
>F.24.Ncap.PF00843_gi|81948384|sp|Q8BD30|Q8BD30_9VIRU Nucleocapsid protein
----KLSPKETTWIDIEGPA-----------------------------------GDPVE
LAIYQPE--------------------------------SGNYLHCYRAPH---------
------NESAFKDQSRYSHGLLIKDLK---------------------AARPGLISAIIK
ALPK-----------------------GMVLTAQG-------------------------
-----SDDIEQLILMHGRR-----------------------------------------
-DIKVVDVKLTSEHARVF-------
>C.13.PF13701.PF01609_gi|123452517|sp|Q1QKN3|Q1QKN3_NITHX Transposase, IS4
-----EPASVTLDIDDTCDVVHGHQQL---------------------SLFNAHYDERCF
LPIHVYDTEK--------------------------SRPVAVVLRPGKT-----------
---------------------------------------------PGGVEVRAHLRRLVR
HIRTRWH------------------NTRITVRGDGHY-----------------------
-------ARPEAMTWCENN-----------------------------------------
-GIDYIFGLSGTKPLARK-------
>C.13.PF13701.PF01609_gi|298501884|ref|YP_003723824.1| IS1380-Spn1 transposase [Streptococcus pneumoniae TCH8431/19A]
--------QLIVDIDSTHFTTYGKQEG---------------------VAYNAHYRAHGY
HPLYAFEGKT--------------------------GYCFNAQLRPGNR-----------
---------------------------------------------YCSEEADSFITPVLE
RF------------------------NQLLFRMDSGF-----------------------
-------ATPKLYDLIEKT-----------------------------------------
-GQYYLIKLKKNTVLSR--------
>D.2.RuvC.PF02075.COG0817_gi|67472394|sp|P0A814.2|RUVC_ECOLI RecName: Full=Crossover junction endodeoxyribonuclease RuvC; AltName: Full=Holliday junction nuclease RuvC; AltName: Full=Holliday junction resolvase RuvC
-------MAIILGIDPGS----------------------------------------RV
TGYGVIRQVG-------------------------RQLSYLGSGCIRTKVD---------
----------------------------------------------DLPSRLKLIYAGVT
EIITQFQ--------------------PDYFAIEQVFMAK-------------NADSALK
LGQARGVAIVAAVNQ---------------------------------------------
-ELPVFEYA----------------
>D.2.RuvC.PF02075.COG0817_gi|225849642|ref|YP_002729876.1| crossover junction endodeoxyribonuclease RuvC [Persephonella marina EX-H1]
------MGKTVLGIDPGN----------------------------------------YS
TGFSIFKITG-------------------------KKHRLVSSGTIKTSRK---------
-----------------------------------------------KPENFRIIYESLE
RTINEFS--------------------PDEIALESSFYGN-------------NPQTIIK
LGEIRGVILLLSAFY---------------------------------------------
-RIPVYEYT----------------
>E.5.RNH1.PF13456.PF00075_gi|75115132|sp|Q65WT8|Q65WT8_ORYSA Putative polyprotein
----PYTGHWVMQFDGSLSLQ------------------------------------GAG
AGVTLTSPT----------------------------GDVLRYLVRLD------------
-------------------------------------------FRATNNMAEYEGLLAGL
RVAAGL------------------GIRRLLVLGDSQLVVNQVCKEY-------------R
CSDPQMDAYVRQVRRMERH----------------------------------------F
DGIELRHVPRRDN------------
>E.5.RNH1.PF13456.PF00075_gi|147767745|emb|CAN76231.1| hypothetical protein VITISV_040856 [Vitis vinifera]
----FMKEWWTLRVDGASRSS------------------------------------GSG
VGLLLQSST----------------------------GEQLEQAIRLG------------
-------------------------------------------FLASNNKVEYEAIMSGL
NLALTL------------------SISKLRIYNDSQLVVRHVQEEY-------------G
AKDECMTQYLTKVRDILQR----------------------------------------L
DEWTIEKIPWADN------------
>F.25.PF01612_gi|308474798|ref|XP_003099619.1| hypothetical protein CRE_22979 [Caenorhabditis remanei]
-----RESAWPLYIDTEGAYPRL-----------------------------SHESTLSL
ITIFDVD--------------------------------SKSVHLFRTV-----------
-------------------------------------------------------RFTPE
ELEEIKKAVK-----------------RLEEFHNM-------------------------
-----VTFGPESSLLTKESK----------------------------------------
-EEGKADQKLNTLDIQKGKE-----
>F.25.PF01612_gi|308462810|ref|XP_003093685.1| hypothetical protein CRE_23111 [Caenorhabditis remanei]
-----VASSWPLYLDTEGSYSEL-----------------------------LNGSKLAL
ITLFDVD--------------------------------SRTVYLFRVH-----------
-------------------------------------------------------RMSYE
QLQTIQRELK-----------------TVANNRRI-------------------------
-----VSFGPETTIKCATSD----------------------------------------
-IQRHPRLSLQAAADQIRVP-----
>A.17.PF02914.PF00665.COG2801_gi|1351292|sp|P07636.2|TRA_BPMU RecName: Full=Transposase
-----LDAMQWINGDGYLHNVFVRWF-------------------------NGDVIRPKT
WFWQDVKT-------------------------------RKILGWRCDV-----------
------------------------------------------------SENIDSIRLSFM
DVVTRYGI-----------------PEDFHITIDNTRGAANKWL-----------TGGAP
NRYRFKVKEDDPKGLFLLM-----------------------------------------
-GAKMHWTSVVAGK-----------
>A.17.PF02914.PF00665.COG2801_gi|254510363|ref|ZP_05122430.1| integrase, catalytic region [Rhodobacteraceae bacterium KLH11]
-----MHAMEHVNADCHKFDVFTEWD-------------------------DGYVDRCQI
VAFQDIYS-------------------------------GKVLSWRIDH-----------
------------------------------------------------TPNEAAVMSAFG
EMVETWGI-------------------PEHCTFDNGREFAAKWL-----------SGGVK
TRYRGKVRDDDPMGVLPLL-----------------------------------------
-GIQIHWATPGHGQ-----------
>A.23.PF06782_gi|29839719|sp|Q8KRA0.1|YVAB_STRGY RecName: Full=UPF0236 protein in vanSb 3'region
------PKVLYIEGDGVWIGSQSK-----------------------------GKHHEFK
RGFIHEGVDRTG----------------------KRGQLINPVYFGCFGT----------
--------------------------------------------------SRDLFQEIGD
YLQTHYD----------------LRETIIIANSDGG------------------------
----SGYEASKFEEILG-----------------------------------------RY
GSFNYCLDSYH--------------
>A.23.PF06782_gi|194467282|ref|ZP_03073269.1| protein of unknown function UPF0236 [Lactobacillus reuteri 100-23]
------PKNLTIEGDAFMIK---------------------------------GKKEAGQ
LTLVHHYRIYER----------------------VANQIINRHDFLSVGH----------
--------------------------------------------------QGRLEARLSD
YLDRHYK----------------LAGQTIFLASDAG------------------------
----PGYEPAKLLSLVP-----------------------------------------QG
AHGEYFLDRYH--------------
>A.7.PF00665.COG4584_gi|2497382|sp|Q99335.1|T232_BACTB RecName: Full=Transposase for insertion sequence element IS232
-----TPPGEQAQLDWKESIRFETKS--------------------------GEIVYVNV
AVLLLSYS--------------------------------RFKVFHLNISK---------
--------------------------------------------------SQSVLMSFMT
EAFEMFG------------------GVPKVIVTDN----------------MKTVMDEAR
TEHFTGTINNKFAQFAQDF-----------------------------------------
-GFKVQPCIAGRPNTKGKVEAPMKL
>A.7.PF00665.COG4584_gi|377561901|ref|ZP_09791327.1| transposase [Gordonia otitidis NBRC 100426]
-------PGDYLVIDWAV------------------------------------IGGLHM
FCAVLAFS--------------------------------RWRFVRFATNE---------
--------------------------------------------------TATTTLGFIA
EALDEIG------------------GVPNKVLADR----------------MGCLKGGVV
ANVVVPT--PTYVRFATHY-----------------------------------------
-GFAPDFCHGADPESKGIVE-----
>B.5_gi|170027752|ref|XP_001841761.1| p20-CGGBP [Culex quinquefasciatus]
-------SSIVIAADEASDQ-----------------------------------QDRFI
LHIVFILPVTSG---------------------QQDKMEAVTADLVFLDK----------
-------------------------------------------------VNATTVSRAII
QTLTKFDV---------------DFDKVVVVLTDN-------------------------
-----ATYMTKAVTSLKVLL----------------------------------------
PNCIHLTCNAHIL------------
>B.5_gi|391333164|ref|XP_003740991.1| PREDICTED: uncharacterized protein LOC100904406 [Metaseiulus occidentalis]
-------FPYAIYIDETQDA-----------------------------------RKRKV
VNTI-VLPLSG------------------------KPEIPFLYDTDFVDS----------
-------------------------------------------------ADTVTLSGIVN
RVAMSISD---------------DPKRFRLFVTDQ-------------------------
-----CKTNLAAGRELKIFY----------------------------------------
KDFLHVTCLAHGL------------
>V.2.Prp8.PF12134.COG5178.KOG1795_gi|67460824|sp|Q6P2Q9.2|PRP8_HUMAN RecName: Full=Pre-mRNA-processing-splicing factor 8; AltName: Full=220 kDa U5 snRNP-specific protein; AltName: Full=PRP8 homolog; AltName: Full=Splicing factor Prp8; AltName: Full=p220
------SNQIIWFVDDTNVYRVTIHKTF--------------------EGNLTTKPINGA
IFIFNPR--------------------------------TGQLFLKIIHTSVWAGQK---
-----------------------------------------RLGQLAKWKTAEEVAALIR
SLPV--------------------EEQPKQIIVTRK------------------------
---GMLDPLEVHLLDFP-------------------------------------------
-NIVIKGSE----------------
>V.2.Prp8.PF12134.COG5178.KOG1795_gi|308159375|gb|EFO61908.1| Splicing factor-like protein, putative [Giardia lamblia P15]
----------VIIVDDSMAYNFRMLNRD--------------------GTRASRVIVNGF
ISIFDPQ--------------------------------TGRLVLSVVHADTYAGQS---
-----------------------------------------RRASLSRWRTADLLVGYIS
SLPQ--------------------ALRPTTVVVCSR------------------------
---QSIDPIRTLLSVLN-------------------------------------------
PPVVVRGTS----------------
>B.6.KOG1121_gi|17570705|ref|NP_510586.1| Protein ZK662.5 [Caenorhabditis elegans]
------VGPLSATIDITGEN------------------------------------DQKY
MAFSIHYFED-------------------------LYERKSAIYLRKLVF----------
-----------------------------------------------GTINPENILCMLR
RAVNSYSFS---------------NVRFSNLVCS--------------------------
----NQNVYNVFATNG--------------------------------------------
LVKRYNICFYSYITNF---------
>B.6.KOG1121_gi|341882465|gb|EGT38400.1| hypothetical protein CAEBREN_11987 [Caenorhabditis brenneri]
-------GPLCVTIEAIRKN------------------------------------DEVF
LSISSHFYNV-------------------------QGERQNRVHFEKVIL----------
-----------------------------------------------ADYEGKVVADRIR
KVVDANKCQ---------------NFGVSYILSP--------------------------
----NTRMLKLVTDSM--------------------------------------------
PFKNKFICFFSYLTNM---------
>F.26.NSP11.PF06471_gi|190360114|sp|P0C6X7.1|R1AB_CVHSA RecName: Full=Replicase polyprotein 1ab; Short=pp1ab; AltName: Full=ORF1ab polyprotein; Contains: RecName: Full=Non-structural protein 1; Short=nsp1; AltName: Full=Leader protein; Contains: RecName: Full=Non-structural protein 2; Short=nsp2; AltName: Full=p65 homolog; Contains: RecName: Full=Non-structural protein 3; Short=nsp3; AltName: Full=PL2-PRO; AltName: Full=Papain-like proteinase; Short=PL-PRO; AltName: Full=SARS coronavirus main proteinase; Contains: RecName: Full=Non-structural protein 4; Short=nsp4; Contains: RecName: Full=3C-like proteinase; Short=3CL-PRO; Short=3CLp; AltName: Full=nsp5; Contains: RecName: Full=Non-structural protein 6; Short=nsp6; Contains: RecName: Full=Non-structural protein 7; Short=nsp7; Contains: RecName: Full=Non-structural protein 8; Short=nsp8; Contains: RecName: Full=Non-structural protein 9; Short=nsp9; Contains: RecName: Full=Non-structural protein 10; Short=nsp10; AltName: Full=Growth factor-like peptide; Short=GFL; Contains: RecName: Full=RNA-directed RNA polymerase; Short=Pol; Short=RdRp; AltName: Full=nsp12; Contains: RecName: Full=Helicase; Short=Hel; AltName: Full=nsp13; Contains: RecName: Full=Exoribonuclease; Short=ExoN; AltName: Full=nsp14; Contains: RecName: Full=Uridylate-specific endoribonuclease; AltName: Full=NendoU; AltName: Full=nsp15; Contains: RecName: Full=Putative 2'-O-methyl transferase; AltName: Full=nsp16
---AIRHVRAWIGFDVEGCHATRDA---------------------------VGTNLPLQ
LGFSTGVNLVAVPTG-----------------------YVDTENNTEFTR----------
--VNAKPPPGDQFKH------LIPLMYKGLPW--------------------NVVRIKIV
QMLSDTLKG---------------LSDRVVFVLWA-------------------------
-----HGFELTSMKYFVKIGPERTCCLCDKRATCFSTS------SDTYACWNHSVGFDYV
YNPFMIDVQQWGFTGN---------
>F.26.NSP11.PF06471_gi|383080785|ref|YP_005352870.1| orf1ab gene product [Wigeon coronavirus HKU20]
----------WVGFDVEAAHAVKPN---------------------------VGTNLPLQ
LGFSNGINFSVKPEG-----------------------FWVTETGTTYGE----------
--VPAKIPPGEQFSH------LRKDMKHGESW--------------------SVVRNRIV
VMLSKLLRD----------------TDYIVFVTWA-------------------------
-----HQLELTTMRYFVRIGPDRT-CDCGRRAVFSTYN------ASRIGCKIHCDGLDYC
YNPFIIDCATWGYSGS---------
>F.17.DUF2779.PF11074_gi|2496407|sp|P75234.1|Y544_MYCPN RecName: Full=Uncharacterized protein MG366 homolog
-----KLKEKKVYFDFETISSAVRVIDK----------------------SLPFTQIVTQ
CSLIVDDNTE-----------------------------SDKSKLVCQNLIF--------
----------------------------------------------DPLTIGIEDFKTVV
DALYQKQCDQ------------------YSFVVYN-------------------------
-----KSFEKNRLLEMATFINE-----------------------------APYQQRVQA
IIENLFDLADIFGLEN---------
>F.17.DUF2779.PF11074_gi|294339011|emb|CAZ87356.1| conserved hypothetical protein [Thiomonas sp. 3As]
-----RLTYPRYYFDFEGIDLPVPRWVG----------------------LRPYEQVPFQ
WSCHIERAPG-----------------------------VFEHRAFLDLSGH--------
----------------------------------------------DPSEPCIEEMLHAI
DVEDG-----------------------GPILVYY-------------------------
-----ATYERGRIVELAKRH-------------------------------PAFEDRLKR
LAARLVDLHPV--------------
>A.21.PF00665_gi|268579455|ref|XP_002644710.1| Hypothetical protein CBG14168 [Caenorhabditis briggsae]
----HSNPFQFTGTDYAGPLLVKINNSP---------------------------QKVWI
IIFTCLYS--------------------------------RYTMAEVVT-----------
------------------------------------------------DMSTSSYLNALR
RLSALFG-------------------TPKQLLSDN---------------ASQFKLLEDV
FKLIKNKISSNVNIMDST------------------------------------------
TFPTIHYITPHA-------------
>A.21.PF00665_gi|195401778|ref|XP_002059488.1| GJ19835 [Drosophila virilis]
--------FTYTGVDYFEPYDIVVGQRR---------------------------EKRWG
LLFTSLTV--------------------------------RVVHLYVAT-----------
------------------------------------------------SLSTDSYLGALK
SFVARRG-------------------CPRRMLSDN------------------GTNFRGA
SRISKNEIERISPELIER------------------------------------------
QYPELEFTFIP--------------
