# Supplementary material for: The RNase H-like superfamily: new members, comparative structural analysis and evolutionary classification
Source: Nucleic Acids Res. 2014 Jan 23;42(7):4160–79. doi: 10.1093/nar/gkt1414 (PMC3985635; doi:10.1093/nar/gkt1414)
Supplement: Supplementary Data [file supp_gkt1414_nar-02849-r-2013-File008.zip › SupplementaryFile4.txt]

#NEXUS
[
# Sequence names:
#	0	I.1.UvrC.PF04859.COG0322_gi|8134799|sp|Q9WYA3.1|UVRC_THEMA RecName: Full=UvrABC system protein C; Short=Protein UvrC; AltName: Full=Excinuclease ABC subunit C
#	1	I.1.UvrC.PF04859.COG0322_gi|149135311|gb|EDM23791.1| excinuclease ABC subunit C [Caminibacter mediatlanticus TB-2]
#	2	C.9.PF01609.COG5433_gi|140772|sp|P28912.1|YHHI_ECOLI RecName: Full=H repeat-associated protein YhhI; AltName: Full=ORF-H
#	3	C.9.PF01609.COG5433_gi|304284345|gb|EFL92738.1| transposase [Candidatus Regiella insecticola LSR1]
#	4	D.2.RuvC.PF02075.COG0817_gi|67472394|sp|P0A814.2|RUVC_ECOLI RecName: Full=Crossover junction endodeoxyribonuclease RuvC; AltName: Full=Holliday junction nuclease RuvC; AltName: Full=Holliday junction resolvase RuvC
#	5	D.2.RuvC.PF02075.COG0817_gi|225849642|ref|YP_002729876.1| crossover junction endodeoxyribonuclease RuvC [Persephonella marina EX-H1]
#	6	A.26.DUF1092.PF06485_gi|113536933|dbj|BAF09316.1| Os02g0610800 [Oryza sativa Japonica Group]
#	7	A.26.DUF1092.PF06485_gi|75906361|ref|YP_320657.1| hypothetical protein Ava_0136 [Anabaena variabilis ATCC 29413]
#	8	D.13.Ydc2.PF09159_gi|1723534|sp|Q10423.1|CCE1_SCHPO RecName: Full=Cruciform cutting endonuclease 1, mitochondrial; AltName: Full=Protein ydc2; Flags: Precursor
#	9	D.13.Ydc2.PF09159_gi|241163695|ref|XP_002409328.1| conserved hypothetical protein [Ixodes scapularis]
#	10	C.5.PF01609.COG5421_gi|81325552|sp|Q9ZAA3|Q9ZAA3_MYCMS Putative transposase
#	11	C.5.PF01609.COG5421_gi|330506541|ref|YP_004382969.1| hypothetical protein MCON_0260 [Methanosaeta concilii GP6]
#	12	D.16.Csn1.COG3513_gi|16801805|ref|NP_472073.1| hypothetical protein lin2744 [Listeria innocua Clip11262]
#	13	D.16.Csn1.COG3513_gi|389815359|ref|ZP_10206685.1| CRISPR-associated protein, Csn1 family [Planococcus antarcticus DSM 14505]
#	14	E.9.YkuK.DUF458.PF04308.COG1978_gi|81342391|sp|O34776.1|YKUK_BACSU RecName: Full=Uncharacterized protein YkuK
#	15	E.9.YkuK.DUF458.PF04308.COG1978_gi|160359297|gb|ABX30911.1| protein of unknown function DUF458 [Petrotoga mobilis SJ95]
#	16	D.23.Terminase.PF02499_gi|139645|sp|P16732.1|TRM3_HCMVA RecName: Full=Tripartite terminase subunit UL15 homolog; AltName: Full=DNA-packaging protein UL89; AltName: Full=Terminase large subunit
#	17	D.23.Terminase.PF02499_gi|81987362|sp|Q6UDI2.1|TERL_PSHV1 RecName: Full=Large terminase protein; AltName: Full=DNA-packaging protein UL15; AltName: Full=Terminase large subunit
#	18	A.24.PF07592_gi|81659280|sp|Q7UJR7|Q7UJR7_RHOBA Similar to transposase
#	19	A.24.PF07592_gi|196176483|gb|EDX71497.1| hypothetical protein MC7420_63 [Coleofasciculus chthonoplastes PCC 7420]
#	20	F.7.ORN.PF00929.COG1949.KOG3242_gi|1176352|sp|P45340.1|ORN_HAEIN RecName: Full=Oligoribonuclease
#	21	F.7.ORN.PF00929.COG1949.KOG3242_gi|386412016|gb|EIJ26713.1| hypothetical protein HMPREF1313_2358 [Bifidobacterium longum subsp. longum 1-6B]
#	22	III.4.Terminase.PF05876.COG5525_gi|319408488|emb|CBI82143.1| terminase large subunit [Bartonella schoenbuchensis R1]
#	23	III.4.Terminase.PF05876.COG5525_gi|313119126|gb|EFR42328.1| phage terminase large subunit (GpA) [Dialister microaerophilus UPII 345-E]
#	24	C.10.PF13546.COG5659_gi|549103|sp|Q00461.1|T701_FREDI RecName: Full=Probable transposase for insertion sequence element IS701
#	25	C.10.PF13546.COG5659_gi|386836247|ref|YP_006241305.1| transposase [Streptomyces hygroscopicus subsp. jinggangensis 5008]
#	26	D.1.RuvX.YqgF.PF03652.COG0816_gi|6226496|sp|O34634.1|RUVX_BACSU RecName: Full=Putative Holliday junction resolvase
#	27	D.1.RuvX.YqgF.PF03652.COG0816_gi|335420460|ref|ZP_08551498.1| Holliday junction resolvase YqgF [Salinisphaera shabanensis E1L3A]
#	28	D.14.PF03652_gi|302392906|ref|YP_003828726.1| Resolvase RNase H domain-containing protein fold protein [Acetohalobium arabaticum DSM 5501]
#	29	D.14.PF03652_gi|385800816|ref|YP_005837220.1| resolvase RNase H domain protein fold protein [Halanaerobium praevalens DSM 2228]
#	30	D.7.Tex.COG2183.KOG1857_gi|81539540|sp|Q9HTY8|Q9HTY8_PSEAE Hypothetical protein
#	31	D.7.Tex.COG2183.KOG1857_gi|390940309|ref|YP_006404046.1| transcriptional accessory protein [Sulfurospirillum barnesii SES-3]
#	32	D.9.Spt6.COG2183.KOG1856_gi|327200638|pdb|3PSI|A Chain A, Crystal Structure Of The Spt6 Core Domain From Saccharomyces Cerevisiae, Form Spt6(239-1451)
#	33	D.9.Spt6.COG2183.KOG1856_gi|210075180|ref|XP_002142995.1| YALI0B01224p [Yarrowia lipolytica]
#	34	D.18.DUF460.PF04312.COG2433_gi|74530717|sp|Q8TMY1|Q8TMY1_METAC Hypothetical protein
#	35	D.18.DUF460.PF04312.COG2433_gi|302348960|ref|YP_003816598.1| hypothetical protein ASAC_1162 [Acidilobus saccharovorans 345-15]
#	36	I.2.EndoV.COG1978.COG1515.KOG4417_gi|56404428|sp|Q9X2H9.1|NFI_THEMA RecName: Full=Endonuclease V; AltName: Full=Deoxyinosine 3'endonuclease; AltName: Full=Deoxyribonuclease V; Short=DNase V
#	37	I.2.EndoV.COG1978.COG1515.KOG4417_gi|197622533|gb|EDY35104.1| Endonuclease V family [Aciduliprofundum boonei T469]
#	38	E.6.Pao.PF05380_gi|308467776|ref|XP_003096134.1| hypothetical protein CRE_03363 [Caenorhabditis remanei]
#	39	E.6.Pao.PF05380_gi|390358486|ref|XP_003729270.1| PREDICTED: uncharacterized protein LOC100892971 [Strongylocentrotus purpuratus]
#	40	E.2.RNH1.Ty1/Copia_gi|13124684|sp|P04146.3|COPIA_DROME RecName: Full=Copia protein; AltName: Full=Gag-int-pol protein; Contains: RecName: Full=Copia VLP protein; Contains: RecName: Full=Copia protease
#	41	E.2.RNH1.Ty1/Copia_gi|3250687|emb|CAA19695.1| putative LTR retrotransposon (fragment) [Arabidopsis thaliana]
#	42	F.5.PF00929.COG0847.KOG2249.KOG1275.KOG2248_gi|57012967|sp|Q96AZ6.2|ISG20_HUMAN RecName: Full=Interferon-stimulated gene 20 kDa protein; AltName: Full=Estrogen-regulated transcript 45 protein; AltName: Full=Promyelocytic leukemia nuclear body-associated protein ISG20
#	43	F.5.PF00929.COG0847.KOG2249.KOG1275.KOG2248_gi|339248135|ref|XP_003375701.1| RNA exonuclease 4 [Trichinella spiralis]
#	44	C.8.PF13843_gi|307196437|gb|EFN78017.1| PiggyBac transposable element-derived protein 4 [Harpegnathos saltator]
#	45	C.8.PF13843_gi|242759901|ref|XP_002339880.1| conserved hypothetical protein [Talaromyces stipitatus ATCC 10500]
#	46	A.9.PF01610.COG3464_gi|549101|sp|Q06126.1|TNPA_BORPP RecName: Full=Transposase for insertion sequence element IS1001
#	47	A.9.PF01610.COG3464_gi|226349911|ref|YP_002777024.1| putative transposase for insertion sequence element [Rhodococcus opacus B4]
#	48	A.11.PF00665.COG2826_gi|296439650|sp|P0CF88.1|INSI1_ECOLI RecName: Full=Transposase InsI for insertion sequence element IS30A
#	49	A.11.PF00665.COG2826_gi|209694648|ref|YP_002262576.1| transposase [Aliivibrio salmonicida LFI1238]
#	50	A.22.PF03400.COG1662_gi|237809941|ref|YP_002894380.1| InsB1 [Escherichia coli]
#	51	A.22.PF03400.COG1662_gi|158334413|ref|YP_001515585.1| IS1 transposase [Acaryochloris marina MBIC11017]
#	52	D.17.Terminase.PF03237.PF04466_gi|228848128|gb|EEM92991.1| hypothetical protein bthur0013_56490 [Bacillus thuringiensis IBL 200]
#	53	D.17.Terminase.PF03237.PF04466_gi|375085720|ref|ZP_09732346.1| hypothetical protein HMPREF9454_00957 [Megamonas funiformis YIT 11815]
#	54	V.1.DUF99.PF01949.COG1628_gi|24418790|sp|O28839.1|Y1433_ARCFU RecName: Full=UPF0215 protein AF_1433
#	55	V.1.DUF99.PF01949.COG1628_gi|327311514|ref|YP_004338411.1| hypothetical protein TUZN_1632 [Thermoproteus uzoniensis 768-20]
#	56	B.4.PF12017_gi|88926256|sp|Q7M3K2.2|PELET_DROME RecName: Full=Transposable element P transposase; Short=P-element transposase; AltName: Full=THAP domain-containing protein; Short=DmTHAP
#	57	B.4.PF12017_gi|334855398|gb|AEH16631.1| parathyroid hormone-responsive B1 [Helicoverpa armigera]
#	58	B.6.KOG1121_gi|17570705|ref|NP_510586.1| Protein ZK662.5 [Caenorhabditis elegans]
#	59	B.6.KOG1121_gi|341882465|gb|EGT38400.1| hypothetical protein CAEBREN_11987 [Caenorhabditis brenneri]
#	60	E.13_Sola3-1_HM
#	61	E.13_gi|308479494|ref|XP_003101956.1| hypothetical protein CRE_08425 [Caenorhabditis remanei]
#	62	D.10.RRXRR.PF14239_gi|291529631|emb|CBK95217.1| Restriction endonuclease [Eubacterium rectale M104/1]
#	63	D.10.RRXRR.PF14239_gi|124003405|ref|ZP_01688254.1| paclitaxel/taxanoid biosynthesis susceptibility protein TS1 [Microscilla marina ATCC 23134]
#	64	C.11.PF01609.PF13612_gi|75486082|sp|Q9X6G5|Q9X6G5_ENTFC Transposase
#	65	C.11.PF01609.PF13612_gi|341631216|gb|EGS56140.1| transposase DDE domain protein [Vibrio cholerae HE-09]
#	66	C.7.PF01609.PF13751.COG3039_gi|292630800|sp|P0CE49.1|INSH1_ECOLI RecName: Full=Transposase InsH for insertion sequence element IS5A
#	67	C.7.PF01609.PF13751.COG3039_gi|226944557|ref|YP_002799630.1| transposase, IS4 [Azotobacter vinelandii DJ]
#	68	D.21.PF01548.COG3547_gi|75440312|sp|Q6W1K1|Q6W1K1_RHISN Transposase
#	69	D.21.PF01548.COG3547_gi|194339287|gb|EDX20253.1| transposase [Streptomyces sp. Mg1]
#	70	F.19.PF03175_gi|308476655|ref|XP_003100543.1| hypothetical protein CRE_19843 [Caenorhabditis remanei]
#	71	F.19.PF03175_gi|308485453|ref|XP_003104925.1| hypothetical protein CRE_24504 [Caenorhabditis remanei]
#	72	D.15.DUF429.PF04250.COG4923_gi|21228912|ref|NP_634834.1| hypothetical protein MM_2810 [Methanosarcina mazei Go1]
#	73	D.15.DUF429.PF04250.COG4923_gi|386846647|ref|YP_006264660.1| hypothetical protein ACPL_1695 [Actinoplanes sp. SE50/110]
#	74	A.7.PF00665.COG4584_gi|2497382|sp|Q99335.1|T232_BACTB RecName: Full=Transposase for insertion sequence element IS232
#	75	A.7.PF00665.COG4584_gi|377561901|ref|ZP_09791327.1| transposase [Gordonia otitidis NBRC 100426]
#	76	A.6.Mutator.PF00872.PF10551.COG3328_gi|135949|sp|P19775.1|TRA6_STAAU RecName: Full=Transposase for insertion sequence element IS256 in transposon Tn4001
#	77	A.6.Mutator.PF00872.PF10551.COG3328_gi|81458892|sp|Q8E9J3|Q8E9J3_SHEON ISSod5, transposase
#	78	Piwi.Argonaute.PF02171.COG1431.KOG1041.KOG1042_gi|74536972|sp|Q8U3D2|Q8U3D2_PYRFU Hypothetical protein PF0537
#	79	Piwi.Argonaute.PF02171.COG1431.KOG1041.KOG1042_gi|15669511|ref|NP_248321.1| hypothetical protein MJ_1321 [Methanocaldococcus jannaschii DSM 2661]
#	80	A.20.PF01359_gi|74959823|sp|O61446|O61446_DROSE Transposase
#	81	A.20.PF01359_gi|308482157|ref|XP_003103282.1| hypothetical protein CRE_27688 [Caenorhabditis remanei]
#	82	A.10.PF13358_gi|141446|sp|P03934.1|TC1A_CAEEL RecName: Full=Transposable element Tc1 transposase
#	83	A.10.PF13358_gi|325186123|emb|CCA20624.1| transposase putative [Albugo laibachii Nc14]
#	84	B.2.DUF4371.PF14291_gi|12643558|sp|O43422.2|P52K_HUMAN RecName: Full=52 kDa repressor of the inhibitor of the protein kinase; Short=p52rIPK; AltName: Full=58 kDa interferon-induced protein kinase-interacting protein; Short=p58IPK-interacting protein; AltName: Full=Death-associated protein 4; AltName: Full=THAP domain-containing protein 0
#	85	B.2.DUF4371.PF14291_gi|221116457|ref|XP_002156815.1| PREDICTED: similar to Plasmodium falciparum trophozoite antigen r45-like protein [Hydra magnipapillata]
#	86	A.3.PF13358.COG3335_gi|75440988|sp|Q6XGE3|Q6XGE3_ECOLI TnpA-like protein
#	87	A.3.PF13358.COG3335_gi|119947277|ref|YP_944957.1| ISSod10, transposase OrfB [Psychromonas ingrahamii 37]
#	88	B.1.Hermes.PF04937.KOG1121_gi|74766139|sp|Q25438|Q25438_MUSDO Hermes transposase
#	89	B.1.Hermes.PF04937.KOG1121_gi|307195319|gb|EFN77260.1| hypothetical protein EAI_12881 [Harpegnathos saltator]
#	90	B.3.DUF659.PF04937_gi|122203691|sp|Q2QPA8|Q2QPA8_ORYSA HAT family dimerisation domain containing protein
#	91	B.3.DUF659.PF04937_gi|115479959|ref|NP_001063573.1| Os09g0499600 [Oryza sativa Japonica Group]
#	92	F.6.PF01612.KOG4373.KOG2207_gi|6136393|sp|Q14191.1|WRN_HUMAN RecName: Full=Werner syndrome ATP-dependent helicase; AltName: Full=DNA helicase, RecQ-like type 3; Short=RecQ3; AltName: Full=Exonuclease WRN; AltName: Full=RecQ protein-like 2
#	93	F.6.PF01612.KOG4373.KOG2207_gi|334132717|ref|ZP_08506473.1| 3'-5' exonuclease [Methyloversatilis universalis FAM5]
#	94	F.4.PF01612.COG0349.KOG2206_gi|14195186|sp|Q12149.1|RRP6_YEAST RecName: Full=Exosome complex exonuclease RRP6; AltName: Full=Ribosomal RNA-processing protein 6
#	95	F.4.PF01612.COG0349.KOG2206_gi|91205505|ref|YP_537860.1| ribonuclease D [Rickettsia bellii RML369-C]
#	96	F.16.PF01612.KOG2405_gi|118394980|ref|XP_001029847.1| 3'-5' exonuclease family protein [Tetrahymena thermophila]
#	97	F.16.PF01612.KOG2405_gi|241727922|ref|XP_002413785.1| conserved hypothetical protein [Ixodes scapularis]
#	98	F.25.PF01612_gi|308474798|ref|XP_003099619.1| hypothetical protein CRE_22979 [Caenorhabditis remanei]
#	99	F.25.PF01612_gi|308462810|ref|XP_003093685.1| hypothetical protein CRE_23111 [Caenorhabditis remanei]
#	100	F.2.PF01612.COG0749_gi|118825|sp|P00582.1|DPO1_ECOLI RecName: Full=DNA polymerase I; Short=POL I
#	101	F.2.PF01612.COG0749_gi|383763177|ref|YP_005442159.1| DNA polymerase I [Caldilinea aerophila DSM 14535 = NBRC 104270]
#	102	B.5_gi|170027752|ref|XP_001841761.1| p20-CGGBP [Culex quinquefasciatus]
#	103	B.5_gi|391333164|ref|XP_003740991.1| PREDICTED: uncharacterized protein LOC100904406 [Metaseiulus occidentalis]
#	104	F.14.PF13482_gi|118856|sp|P00581.1|DPOL_BPT7 RecName: Full=DNA polymerase; AltName: Full=T7 DNA polymerase
#	105	F.14.PF13482_gi|380851345|gb|AFE86189.1| DNA polymerase [Salinivibrio phage CW02]
#	106	A.4.PF03184.KOG3105_gi|74762678|sp|Q96MW7.1|TIGD1_HUMAN RecName: Full=Tigger transposable element-derived protein 1
#	107	A.4.PF03184.KOG3105_gi|392573028|gb|EIW66170.1| hypothetical protein TREMEDRAFT_35394 [Tremella mesenterica DSM 1558]
#	108	A.21.PF00665_gi|268579455|ref|XP_002644710.1| Hypothetical protein CBG14168 [Caenorhabditis briggsae]
#	109	A.21.PF00665_gi|195401778|ref|XP_002059488.1| GJ19835 [Drosophila virilis]
#	110	D.4.Terminase.PF03354.COG4626_gi|27805749|sp|P59217.1|TERL_BPSF5 RecName: Full=Putative terminase large subunit
#	111	D.4.Terminase.PF03354.COG4626_gi|81460715|sp|Q8ED04|Q8ED04_SHEON Hypothetical protein
#	112	E.12_Sola2-1_HM
#	113	E.12_gi|390337621|ref|XP_003724602.1| PREDICTED: uncharacterized protein LOC100887903 [Strongylocentrotus purpuratus]
#	114	F.22.PF03175_gi|381214029|emb|CCE39359.1| DNApol protein [Fowl adenovirus C]
#	115	F.22.PF03175_gi|81952994|sp|Q8QNT0|Q8QNT0_ADES1 DNA polymerase
#	116	D.3.PF01548.COG3547_gi|130250|sp|P20665.1|PIV_MORBO RecName: Full=Pilin gene-inverting protein; AltName: Full=PIVML
#	117	D.3.PF01548.COG3547_gi|157164891|ref|YP_001467483.1| aliphatic sulfonate ABC transporter permease [Campylobacter concisus 13826]
#	118	D.6.PF01548.COG3547_gi|81621969|sp|Q9HI37.1|TPF20_PSEAE RecName: Full=Probable family 20 transposase
#	119	D.6.PF01548.COG3547_gi|116626083|ref|YP_828239.1| transposase IS116/IS110/IS902 family protein [Candidatus Solibacter usitatus Ellin6076]
#	120	D.20.PF01548.COG3547_gi|190410067|ref|YP_001965591.1| putative transposase protein [Sinorhizobium meliloti SM11]
#	121	D.20.PF01548.COG3547_gi|298510232|gb|EFI34136.1| transposase IS116/IS110/IS902 family protein [Desulfonatronospira thiodismutans ASO3-1]
#	122	D.12.PF01548.COG3547_gi|81832696|sp|Q7CNW2|Q7CNW2_AGRT5 Transposase
#	123	D.12.PF01548.COG3547_gi|189436097|gb|EDV05082.1| transposase, IS116/IS110/IS902 family [Bacteroides intestinalis DSM 17393]
#	124	IV.1.RNH2.PF01351.COG0164.COG1039.KOG2299_gi|2495822|sp|Q57599.1|RNH2_METJA RecName: Full=Ribonuclease HII; Short=RNase HII
#	125	IV.1.RNH2.PF01351.COG0164.COG1039.KOG2299_gi|313125351|ref|YP_004035615.1| rnase hii [Halogeometricum borinquense DSM 11551]
#	126	D.22.DUF429.PF04250_gi|111018775|ref|YP_701747.1| hypothetical protein RHA1_ro01776 [Rhodococcus jostii RHA1]
#	127	D.22.DUF429.PF04250_gi|262198305|ref|YP_003269514.1| hypothetical protein [Haliangium ochraceum DSM 14365]
#	128	D.5.Terminase.PF03237.PF04466.COG5362.COG5323_gi|74528409|sp|Q8TJF9|Q8TJF9_METAC Terminase
#	129	D.5.Terminase.PF03237.PF04466.COG5362.COG5323_gi|288559543|ref|YP_003423029.1| terminase large subunit [Methanobrevibacter ruminantium M1]
#	130	Transpo.PF1385.COG0675_gi|146304278|ref|YP_001191594.1| IS605 family transposase OrfB [Metallosphaera sedula DSM 5348]
#	131	Transpo.PF1385.COG0675_gi|257125268|ref|YP_003163382.1| transposase, IS605 OrfB family [Leptotrichia buccalis C-1013-b]
#	132	A.13.PF12762.COG3676_gi|159154690|gb|ABW93675.1| transposase [Neisseria meningitidis]
#	133	A.13.PF12762.COG3676_gi|198411948|ref|XP_002129449.1| PREDICTED: uncharacterized protein LOC100181297 [Ciona intestinalis]
#	134	D.8.Terminase.PF03237.COG4373_gi|137951|sp|P17312.1|TERL_BPT4 RecName: Full=Large terminase protein; AltName: Full=DNA-packaging protein Gp17; AltName: Full=Terminase large subunit
#	135	D.8.Terminase.PF03237.COG4373_gi|168213080|ref|ZP_02638705.1| conserved hypothetical protein [Clostridium perfringens CPE str. F4969]
#	136	C.12.PF01609.PF13737.COG3039_gi|136129|sp|P03009.1|TRA2_ECOLX RecName: Full=Probable transposase for transposon Tn903
#	137	C.12.PF01609.PF13737.COG3039_gi|15899730|ref|NP_344335.1| second ORF in transposase ISC1058, partial [Sulfolobus solfataricus P2]
#	138	C.3.PF01609.PF13586.COG3293_gi|122500378|sp|Q2A241|Q2A241_FRATH Transposase
#	139	C.3.PF01609.PF13586.COG3293_gi|385339131|ref|YP_005893003.1| transposase IS4 family [Neisseria meningitidis G2136]
#	140	C.6.PF01609.PF13586.COG3293_gi|122611732|sp|Q3L240|Q3L240_RHITR Transposase
#	141	C.6.PF01609.PF13586.COG3293_gi|380344364|gb|EIA32710.1| transposase is4 family protein [Lactobacillus salivarius SMXD51]
#	142	C.1.PF04827.PF13359.KOG4585_gi|74732341|sp|Q96MB7.1|HARB1_HUMAN RecName: Full=Putative nuclease HARBI1; AltName: Full=Harbinger transposase-derived nuclease
#	143	C.1.PF04827.PF13359.KOG4585_gi|294461638|gb|ADE76379.1| unknown [Picea sitchensis]
#	144	C.4.PF13613.PF13359.KOG1121_gi|386837545|ref|YP_006242603.1| transposase [Streptomyces hygroscopicus subsp. jinggangensis 5008]
#	145	C.4.PF13613.PF13359.KOG1121_gi|763133|emb|CAA54546.1| mobile genetic element [Lactobacillus helveticus]
#	146	F.3.PF03104.COG0417.KOG1798.KOG0970.KOG0969.KOG0968_gi|118829|sp|P21189.2|DPO2_ECOLI RecName: Full=DNA polymerase II; Short=Pol II
#	147	F.3.PF03104.COG0417.KOG1798.KOG0970.KOG0969.KOG0968_gi|339756985|gb|EGQ40568.1| DNA polymerase, pol2 [Candidatus Nanosalinarum sp. J07AB56]
#	148	F.12.PF10108.COG3298_gi|307610114|emb|CBW99655.1| hypothetical protein LPW_14231 [Legionella pneumophila 130b]
#	149	F.12.PF10108.COG3298_gi|325107365|ref|YP_004268433.1| 3'-5' exonuclease [Planctomyces brasiliensis DSM 5305]
#	150	F.10.PF13482.COG3359_gi|15614328|ref|NP_242631.1| hypothetical protein BH1765 [Bacillus halodurans C-125]
#	151	F.10.PF13482.COG3359_gi|115377698|ref|ZP_01464891.1| conserved hypothetical protein [Stigmatella aurantiaca DW4/3-1]
#	152	F.13.PF13482.COG2251_gi|15840697|ref|NP_335734.1| hypothetical protein MT1290 [Mycobacterium tuberculosis CDC1551]
#	153	F.13.PF13482.COG2251_gi|260061160|ref|YP_003194240.1| hypothetical protein RB2501_06165 [Robiginitalea biformata HTCC2501]
#	154	F.17.DUF2779.PF11074_gi|2496407|sp|P75234.1|Y544_MYCPN RecName: Full=Uncharacterized protein MG366 homolog
#	155	F.17.DUF2779.PF11074_gi|294339011|emb|CAZ87356.1| conserved hypothetical protein [Thiomonas sp. 3As]
#	156	F.11.PARN.PF04857.KOG1990_gi|60390262|sp|O95453.1|PARN_HUMAN RecName: Full=Poly(A)-specific ribonuclease PARN; AltName: Full=Deadenylating nuclease; AltName: Full=Deadenylation nuclease; AltName: Full=Polyadenylate-specific ribonuclease
#	157	F.11.PARN.PF04857.KOG1990_gi|71028506|ref|XP_763896.1| hypothetical protein [Theileria parva strain Muguga]
#	158	F.9.Pop2.PF04857.COG5228.KOG0304_gi|1709720|sp|P39008.2|POP2_YEAST RecName: Full=Poly(A) ribonuclease POP2; AltName: Full=CCR4-associated factor 1
#	159	F.9.Pop2.PF04857.COG5228.KOG0304_gi|145507628|ref|XP_001439769.1| hypothetical protein [Paramecium tetraurelia strain d4-2]
#	160	F.23.PF13482_gi|75096643|sp|Q7Y2E1|Q7Y2E1_9CAUD Hypothetical protein
#	161	F.23.PF13482_gi|149408180|ref|YP_001294614.1| hypothetical protein ORF021 [Pseudomonas phage PA11]
#	162	F.27.PF09281_gi|118828|sp|P19821.1|DPO1_THEAQ RecName: Full=DNA polymerase I, thermostable; AltName: Full=Taq polymerase 1
#	163	F.27.PF09281_gi|313679946|ref|YP_004057685.1| DNA polymerase I [Oceanithermus profundus DSM 14977]
#	164	C.22.NurA.PF09376_gi|288931955|ref|YP_003436015.1| NurA domain protein [Ferroglobus placidus DSM 10642]
#	165	C.22.NurA.PF09376_gi|196180112|gb|EDX75104.1| hypothetical protein MC7420_2108 [Coleofasciculus chthonoplastes PCC 7420]
#	166	F.26.NSP11.PF06471_gi|190360114|sp|P0C6X7.1|R1AB_CVHSA RecName: Full=Replicase polyprotein 1ab; Short=pp1ab; AltName: Full=ORF1ab polyprotein; Contains: RecName: Full=Non-structural protein 1; Short=nsp1; AltName: Full=Leader protein; Contains: RecName: Full=Non-structural protein 2; Short=nsp2; AltName: Full=p65 homolog; Contains: RecName: Full=Non-structural protein 3; Short=nsp3; AltName: Full…
#	167	F.26.NSP11.PF06471_gi|383080785|ref|YP_005352870.1| orf1ab gene product [Wigeon coronavirus HKU20]
#	168	F.20.PF03175_gi|156398391|ref|XP_001638172.1| predicted protein [Nematostella vectensis]
#	169	F.20.PF03175_gi|328712717|ref|XP_001952693.2| PREDICTED: roundabout homolog 2-like [Acyrthosiphon pisum]
#	170	III.2.Terminase.PF04466.PF03237.COG1783_gi|1729903|sp|P54308.1|TERL_BPSPP RecName: Full=Large terminase protein; AltName: Full=DNA-packaging protein G2P; AltName: Full=Terminase large subunit
#	171	III.2.Terminase.PF04466.PF03237.COG1783_gi|373124763|ref|ZP_09538602.1| PBSX family phage terminase, large subunit [Erysipelotrichaceae bacterium 21_3]
#	172	F.1.PF00929.PF13482.COG0847.COG2176.COG1199.KOG4793_gi|14548235|sp|Q9HY82.1|RNT_PSEAE RecName: Full=Ribonuclease T; AltName: Full=Exoribonuclease T; Short=RNase T
#	173	F.1.PF00929.PF13482.COG0847.COG2176.COG1199.KOG4793_gi|269215783|ref|ZP_06159637.1| DNA polymerase III, alpha chain [Slackia exigua ATCC 700122]
#	174	F.8.PF00929.COG5018.KOG0542_gi|45476938|sp|Q8IV48.3|ERI1_HUMAN RecName: Full=3'-5' exoribonuclease 1; AltName: Full=3'-5' exonuclease ERI1; AltName: Full=Eri-1 homolog; AltName: Full=Histone mRNA 3'-end-specific exoribonuclease; AltName: Full=Histone mRNA 3'-exonuclease 1; AltName: Full=Protein 3'hExo; Short=HEXO
#	175	F.8.PF00929.COG5018.KOG0542_gi|302877099|ref|YP_003845732.1| Exonuclease RNase T and DNA polymerase III [Clostridium cellulovorans 743B]
#	176	F.15.ExoI.PF00929.COG2925_gi|462029|sp|P04995.2|EX1_ECOLI RecName: Full=Exodeoxyribonuclease I; Short=Exonuclease I; AltName: Full=DNA deoxyribophosphodiesterase; Short=dRPase
#	177	F.15.ExoI.PF00929.COG2925_gi|124008030|ref|ZP_01692729.1| exodeoxyribonuclease I, putative [Microscilla marina ATCC 23134]
#	178	F.21.ExoVIII.PF00929_gi|331673527|ref|ZP_08374290.1| exodeoxyribonuclease VIII [Escherichia coli TA280]
#	179	F.21.ExoVIII.PF00929_gi|78485014|ref|YP_390939.1| exonuclease [Thiomicrospira crunogena XCL-2]
#	180	C.27.NurA.PF09376.COG1630_gi|352682400|ref|YP_004892924.1| NurA 5'-3' nuclease [Thermoproteus tenax Kra 1]
#	181	C.27.NurA.PF09376.COG1630_gi|48477314|ref|YP_023020.1| hypothetical protein PTO0242 [Picrophilus torridus DSM 9790]
#	182	D.11.DUF429.PF04250.COG2410.COG4328_gi|124600150|gb|EAY59160.1| conserved hypothetical protein [Mycobacterium tuberculosis C]
#	183	D.11.DUF429.PF04250.COG2410.COG4328_gi|188996797|ref|YP_001931048.1| hypothetical protein SYO3AOP1_0866 [Sulfurihydrogenibium sp. YO3AOP1]
#	184	C.18.NurA.PF09376.COG1630_gi|74536115|sp|Q8U1N8|Q8U1N8_PYRFU Hypothetical protein PF1168
#	185	C.18.NurA.PF09376.COG1630_gi|389852559|ref|YP_006354793.1| hypothetical protein Py04_1144 [Pyrococcus sp. ST04]
#	186	C.16.PF01609.PF13546_gi|75542468|sp|Q895E8|Q895E8_CLOTE Hypothetical protein
#	187	C.16.PF01609.PF13546_gi|168698207|ref|ZP_02730484.1| transposase IS4 family protein [Gemmata obscuriglobus UQM 2246]
#	188	A.16.PF13610.PF03050.COG3316_gi|81775735|sp|Q981F5|Q981F5_RHILO Transposase
#	189	A.16.PF13610.PF03050.COG3316_gi|196188062|gb|EDX83027.1| hypothetical protein S7335_205 [Synechococcus sp. PCC 7335]
#	190	A.8.Mule.PF10551_gi|123472691|ref|XP_001319538.1| hypothetical protein [Trichomonas vaginalis G3]
#	191	A.8.Mule.PF10551_gi|356537635|ref|XP_003537331.1| PREDICTED: uncharacterized protein LOC100799700 [Glycine max]
#	192	C.13.PF13701.PF01609_gi|123452517|sp|Q1QKN3|Q1QKN3_NITHX Transposase, IS4
#	193	C.13.PF13701.PF01609_gi|298501884|ref|YP_003723824.1| IS1380-Spn1 transposase [Streptococcus pneumoniae TCH8431/19A]
#	194	VI.3.Maelstrom.PF13017_gi|229470209|sp|B4QL99.1|MAEL_DROSI RecName: Full=Protein maelstrom
#	195	VI.3.Maelstrom.PF13017_gi|229470202|sp|B5DRY3.1|MAEL2_DROPS RecName: Full=Protein maelstrom 2
#	196	IV.1.PF03050_gi|91791333|ref|YP_552283.1| transposase IS66 [Polaromonas sp. JS666]
#	197	IV.1.PF03050_gi|297555322|gb|EFH89186.1| RecB family nuclease, putative [Ktedonobacter racemifer DSM 44963]
#	198	C.17.PF01609_gi|75539327|sp|Q46731.1|TN5P_ECOLX RecName: Full=Transposase for transposon Tn5; AltName: Full=Tnp
#	199	C.17.PF01609_gi|262191778|ref|ZP_06049951.1| hypothetical protein VIH_002152 [Vibrio cholerae CT 5369-93]
#	200	C.2.PF13751.PF1609.COG3039_gi|242138353|gb|EES24755.1| transposase, IS4 family [Burkholderia pseudomallei 1106b]
#	201	C.2.PF13751.PF1609.COG3039_gi|392455463|gb|EIW32253.1| transposase IS4 family protein [Pelosinus fermentans DSM 17108]
#	202	A.5.PF00665_gi|75140134|sp|Q75IE4|Q75IE4_ORYSA Putative Gag and Pol polyprotein
#	203	A.5.PF00665_gi|78708690|gb|ABB47665.1| retrotransposon protein, putative, unclassified, expressed [Oryza sativa Japonica Group]
#	204	C.15.PF01609_gi|156975296|ref|YP_001446203.1| hypothetical protein VIBHAR_03025 [Vibrio campbellii ATCC BAA-1116]
#	205	C.15.PF01609_gi|344339535|ref|ZP_08770464.1| transposase IS4 family protein [Thiocapsa marina 5811]
#	206	C.19.PF01609.COG3385_gi|16120204|ref|NP_395792.1| hypothetical protein VNG6290H [Halobacterium sp. NRC-1]
#	207	C.19.PF01609.COG3385_gi|284161682|ref|YP_003400305.1| transposase IS4 family protein [Archaeoglobus profundus DSM 5631]
#	208	II.1.DUF1280.PF06918_gi|390365579|ref|XP_794084.3| PREDICTED: uncharacterized protein LOC589347 [Strongylocentrotus purpuratus]
#	209	II.1.DUF1280.PF06918_gi|340383653|ref|XP_003390331.1| PREDICTED: hypothetical protein LOC100634493 [Amphimedon queenslandica]
#	210	II.2.RAG1.PF12940_gi|131829|sp|P15919.1|RAG1_MOUSE RecName: Full=V(D)J recombination-activating protein 1; Short=RAG-1; Includes: RecName: Full=Endonuclease RAG1; Includes: RecName: Full=E3 ubiquitin-protein ligase RAG1
#	211	II.2.RAG1.PF12940_gi|166092494|gb|ABY82262.1| recombination-activating protein 1 [Dinolestes lewini]
#	212	F.28.PF03337_gi|137851|sp|P21053.1|F12_VACCC RecName: Full=Protein F12
#	213	F.28.PF03337_gi|549293|sp|P36317.1|F12_FOWPN RecName: Full=Virion release protein; AltName: Full=Protein F12 homolog
#	214	D.19.DUF3010.PF11215_gi|126173891|ref|YP_001050040.1| hypothetical protein Sbal_1659 [Shewanella baltica OS155]
#	215	D.19.DUF3010.PF11215_gi|296271552|ref|YP_003654183.1| hypothetical protein [Arcobacter nitrofigilis DSM 7299]
#	216	VI.1.Med13C.PF06333.KOG3600_gi|74749769|sp|Q71F56.1|MD13L_HUMAN RecName: Full=Mediator of RNA polymerase II transcription subunit 13-like; AltName: Full=Mediator complex subunit 13-like; AltName: Full=Thyroid hormone receptor-associated protein 2; AltName: Full=Thyroid hormone receptor-associated protein complex 240 kDa component-like
#	217	VI.1.Med13C.PF06333.KOG3600_gi|345560183|gb|EGX43308.1| hypothetical protein AOL_s00215g44 [Arthrobotrys oligospora ATCC 24927]
#	218	III.3.PF01526.COG4644_gi|338731831|ref|YP_004662950.1| hypothetical protein SNE_B24550 [Simkania negevensis Z]
#	219	III.3.PF01526.COG4644_gi|54295894|ref|YP_122206.1| hypothetical protein plpp0051 [Legionella pneumophila str. Paris]
#	220	III.1.DUF1258.PF02992.PF06869_gi|147794504|emb|CAN71609.1| hypothetical protein VITISV_013246 [Vitis vinifera]
#	221	III.1.DUF1258.PF02992.PF06869_gi|75326924|sp|Q7X7E7|Q7X7E7_ORYSA OSJNBa0027H06.6 protein
#	222	C.28.PF01609.COG3385_gi|296439653|sp|P0CF91.1|INSL1_ECOLI RecName: Full=Putative transposase InsL for insertion sequence element IS186A
#	223	C.28.PF01609.COG3385_gi|390951196|ref|YP_006414955.1| hypothetical protein Thivi_2930 [Thiocystis violascens DSM 198]
#	224	A.28_Zator-1_HM
#	225	A.28_gi|340386950|ref|XP_003391971.1| PREDICTED: hypothetical protein LOC100633410, partial [Amphimedon queenslandica]
#	226	A.23.PF06782_gi|29839719|sp|Q8KRA0.1|YVAB_STRGY RecName: Full=UPF0236 protein in vanSb 3'region
#	227	A.23.PF06782_gi|194467282|ref|ZP_03073269.1| protein of unknown function UPF0236 [Lactobacillus reuteri 100-23]
#	228	C.23.PF13546_gi|302466390|gb|EFL29483.1| conserved hypothetical protein [Streptomyces viridochromogenes DSM 40736]
#	229	C.23.PF13546_gi|297550311|gb|EFH84177.1| conserved hypothetical protein [Ktedonobacter racemifer DSM 44963]
#	230	C.14.PF01609.COG3385_gi|81324981|sp|Q9LC69|Q9LC69_BACSU Transposase
#	231	C.14.PF01609.COG3385_gi|389578810|ref|ZP_10168837.1| transposase family protein [Desulfobacter postgatei 2ac9]
#	232	E.1.RNH1.PF00075.COG0328.COG3341.KOG3752_gi|67472286|sp|P0A7Y4.1|RNH_ECOLI RecName: Full=Ribonuclease HI; Short=RNase HI; AltName: Full=Ribonuclease H; Short=RNase H
#	233	E.1.RNH1.PF00075.COG0328.COG3341.KOG3752_gi|339320311|ref|YP_004680006.1| ribonuclease H [Candidatus Midichloria mitochondrii IricVA]
#	234	E.7.RNH1.PF00075_gi|322702335|gb|EFY94003.1| putative reverse transcriptase [Metarhizium anisopliae ARSEF 23]
#	235	E.7.RNH1.PF00075_gi|321453153|gb|EFX64418.1| hypothetical protein DAPPUDRAFT_266424 [Daphnia pulex]
#	236	E.11.RNH1.PF00075_gi|52000846|sp|Q9UQG0.2|POK20_HUMAN RecName: Full=HERV-K_3q27.3 provirus ancestral Pol protein; Includes: RecName: Full=Reverse transcriptase; Short=RT; Includes: RecName: Full=Ribonuclease H; Short=RNase H; Includes: RecName: Full=Integrase; Short=IN
#	237	E.11.RNH1.PF00075_gi|52783154|sp|Q7SQ98.1|POL_ALV RecName: Full=Pol polyprotein; Contains: RecName: Full=Reverse transcriptase/ribonuclease H; Short=RT; Contains: RecName: Full=Integrase; Short=IN; AltName: Full=pp32
#	238	E.8.RNH1.PF00075_gi|77416881|sp|P04585.4|POL_HV1H2 RecName: Full=Gag-Pol polyprotein; AltName: Full=Pr160Gag-Pol; Contains: RecName: Full=Matrix protein p17; Short=MA; Contains: RecName: Full=Capsid protein p24; Short=CA; Contains: RecName: Full=Spacer peptide p2; Contains: RecName: Full=Nucleocapsid protein p7; Short=NC; Contains: RecName: Full=Transframe peptide; Short=TF; Contains: RecName: Fu…
#	239	E.8.RNH1.PF00075_gi|198438591|gb|ACA81610.2| pol polyprotein [Caprine arthritis encephalitis virus Roccaverano]
#	240	A.12.PF00665.COG2801_gi|122245631|sp|Q33AB6|Q33AB6_ORYSA Retrotransposon protein, putative, Ty3-gypsy subclass
#	241	A.12.PF00665.COG2801_gi|154271185|ref|XP_001536446.1| predicted protein [Ajellomyces capsulatus NAm1]
#	242	E.4.RNH1.COG2801_gi|130398|sp|P20825.1|POL2_DROME RecName: Full=Retrovirus-related Pol polyprotein from transposon 297; Includes: RecName: Full=Protease; Includes: RecName: Full=Reverse transcriptase; Includes: RecName: Full=Endonuclease
#	243	E.4.RNH1.COG2801_gi|284434667|gb|ADB85376.1| putative retrotransposon protein [Phyllostachys edulis]
#	244	E.5.RNH1.PF13456.PF00075_gi|75115132|sp|Q65WT8|Q65WT8_ORYSA Putative polyprotein
#	245	E.5.RNH1.PF13456.PF00075_gi|147767745|emb|CAN76231.1| hypothetical protein VITISV_040856 [Vitis vinifera]
#	246	A.2.PF00665_gi|77416881|sp|P04585.4|POL_HV1H2 RecName: Full=Gag-Pol polyprotein; AltName: Full=Pr160Gag-Pol; Contains: RecName: Full=Matrix protein p17; Short=MA; Contains: RecName: Full=Capsid protein p24; Short=CA; Contains: RecName: Full=Spacer peptide p2; Contains: RecName: Full=Nucleocapsid protein p7; Short=NC; Contains: RecName: Full=Transframe peptide; Short=TF; Contains: RecName: Full=p6…
#	247	A.2.PF00665_gi|58698955|ref|ZP_00373813.1| reverse transcriptase polyprotein [Wolbachia endosymbiont of Drosophila ananassae]
#	248	E.3.RNH1.PF00075.PF13456.COG0328.COG3341_gi|81787696|sp|Q9KEI9.1|RNH1_BACHD RecName: Full=Ribonuclease H; Short=RNase H
#	249	E.3.RNH1.PF00075.PF13456.COG0328.COG3341_gi|388490516|gb|AFK33324.1| unknown [Lotus japonicus]
#	250	A.14.PF00665.COG2801_gi|135965|sp|P13989.1|TNSB_ECOLX RecName: Full=Transposon Tn7 transposition protein TnsB
#	251	A.14.PF00665.COG2801_gi|194367340|ref|YP_002029950.1| integrase catalytic subunit [Stenotrophomonas maltophilia R551-3]
#	252	A.1.PF00665.PF13333.COG2801_gi|75442125|sp|Q75TV8|Q75TV8_BACHD Transposase B of IS655
#	253	A.1.PF00665.PF13333.COG2801_gi|241889773|ref|ZP_04777071.1| putative transposase InsK for insertion sequence [Gemella haemolysans ATCC 10379]
#	254	A.18.PF00665.COG2801_gi|478178345|ref|YP_007699418.1| putative IS481 family integrase [Octadecabacter arcticus 238]
#	255	A.18.PF00665.COG2801_gi|269468916|gb|EEZ80503.1| transposase [uncultured SUP05 cluster bacterium]
#	256	A.27.PF00665_gi|81775858|sp|Q981U5|Q981U5_RHILO Mlr9230 protein
#	257	A.27.PF00665_gi|383784580|ref|YP_005469150.1| integrase, catalytic subunit [Leptospirillum ferrooxidans C2-3]
#	258	A.15.PF13683.COG2801_gi|205371837|sp|P24577.2|YI71_BURM1 RecName: Full=Insertion element IS407 uncharacterized 31.7 kDa protein; AltName: Full=ORF1
#	259	A.15.PF13683.COG2801_gi|94495266|ref|ZP_01301847.1| transposase orfB [Sphingomonas sp. SKA58]
#	260	A.17.PF02914.PF00665.COG2801_gi|1351292|sp|P07636.2|TRA_BPMU RecName: Full=Transposase
#	261	A.17.PF02914.PF00665.COG2801_gi|254510363|ref|ZP_05122430.1| integrase, catalytic region [Rhodobacteraceae bacterium KLH11]
#	262	A.19.PF00665.PF13683.COG2801_gi|294956555|sp|P0CF53.1|INSD1_ECOLI RecName: Full=Transposase InsD for insertion element IS2A
#	263	A.19.PF00665.PF13683.COG2801_gi|328947754|ref|YP_004365091.1| integrase catalytic subunit [Treponema succinifaciens DSM 2489]
#	264	A.25.PF00665_gi|77463343|ref|YP_352847.1| transposase [Rhodobacter sphaeroides 2.4.1]
#	265	A.25.PF00665_gi|81747977|sp|Q8EWH2|Q8EWH2_MYCPE Transposase
#	266	E.10_Sola1-1_AP
#	267	E.10_gi|328726830|ref|XP_003249065.1| PREDICTED: hypothetical protein LOC100572977 [Acyrthosiphon pisum]
#	268	C.20.PF01609_gi|47076660|dbj|BAD18242.1| transposase of IS662 [Bacillus halodurans]
#	269	C.20.PF01609_gi|383319937|ref|YP_005380778.1| transposase DDE domain-containing protein [Methanocella conradii HZ254]
#	270	C.26.PF13359_gi|348685031|gb|EGZ24846.1| hypothetical protein PHYSODRAFT_485494 [Phytophthora sojae]
#	271	C.26.PF13359_gi|375166267|gb|EFP81930.2| hypothetical protein PGTG_08179 [Puccinia graminis f. sp. tritici CRL 75-36-700-3]
#	272	C.24.PF01609.PF13546.COG3385_gi|81859013|sp|Q9RZM2|Q9RZM2_DEIRA Transposase, putative
#	273	C.24.PF01609.PF13546.COG3385_gi|257448033|gb|EEV23019.1| transposase, IS4 family [Enhydrobacter aerosaccus SK60]
#	274	V.2.Prp8.PF12134.COG5178.KOG1795_gi|67460824|sp|Q6P2Q9.2|PRP8_HUMAN RecName: Full=Pre-mRNA-processing-splicing factor 8; AltName: Full=220 kDa U5 snRNP-specific protein; AltName: Full=PRP8 homolog; AltName: Full=Splicing factor Prp8; AltName: Full=p220
#	275	V.2.Prp8.PF12134.COG5178.KOG1795_gi|308159375|gb|EFO61908.1| Splicing factor-like protein, putative [Giardia lamblia P15]
#	276	C.21.NurA.PF09376.COG2380_gi|81553694|sp|Q9X261|Q9X261_THEMA Hypothetical protein
#	277	C.21.NurA.PF09376.COG2380_gi|288817580|ref|YP_003431927.1| hypothetical protein HTH_0259 [Hydrogenobacter thermophilus TK-6]
#	278	VI.2.Connect.PF06815_gi|77416901|sp|P04584.3|POL_HV2RO RecName: Full=Gag-Pol polyprotein; AltName: Full=Pr160Gag-Pol; Contains: RecName: Full=Matrix protein p17; Short=MA; Contains: RecName: Full=Capsid protein p24; Short=CA; Contains: RecName: Full=Spacer peptide p2; Contains: RecName: Full=Nucleocapsid protein p7; Short=NC; Contains: RecName: Full=Transframe peptide; Short=TF; Contains: RecName…
#	279	VI.2.Connect.PF06815_gi|37496577|emb|CAD83157.1| polymerase [Simian immunodeficiency virus Qu]
#	280	E.15.HepP.PF00336_gi|172046770|sp|P03158.2|DPOL_HBVA2 RecName: Full=Protein P; Includes: RecName: Full=DNA-directed DNA polymerase; Includes: RecName: Full=RNA-directed DNA polymerase; Includes: RecName: Full=Ribonuclease H
#	281	E.15.HepP.PF00336_gi|315360731|gb|ADU05359.1| polymerase [Duck hepatitis B virus]
#	282	F.29.PF03175_gi|118849|sp|P03680.1|DPOL_BPPH2 RecName: Full=DNA polymerase; AltName: Full=Early protein GP2
#	283	F.29.PF03175_gi|20137778|sp|Q37989.1|DPOL_BPCP1 RecName: Full=DNA polymerase
#	284	F.24.Ncap.PF00843_gi|313103827|pdb|3MWP|A Chain A, Nucleoprotein Structure Of Lassa Fever Virus
#	285	F.24.Ncap.PF00843_gi|81948384|sp|Q8BD30|Q8BD30_9VIRU Nucleocapsid protein
#	286	D.24.RuvV.PF04848_gi|56404711|sp|O57229.1|RUVV_VACCA RecName: Full=Holliday junction resolvase
#	287	D.24.RuvV.PF04848_gi|9629059|ref|NP_044078.1| MC127R [Molluscum contagiosum virus subtype 1]
#	288	F.18.PF01612_gi|256617076|ref|ZP_05473922.1| DNA polymerase I [Enterococcus faecalis ATCC 4200]
#	289	F.18.PF01612_gi|330862112|emb|CBX72276.1| putative DNA polymerase [Yersinia enterocolitica W22703]
#	290	C.25.PF01609_gi|325282707|ref|YP_004255248.1| transposase IS4 family protein [Deinococcus proteolyticus MRP]
#	291	C.25.PF01609_gi|300337545|emb|CBN54473.1| transposase (fragment) [Oscillatoria sp. PCC 6506]
#	292	E.14_gi|307201692|gb|EFN81403.1| hypothetical protein EAI_09447 [Harpegnathos saltator]
#	293	E.14_gi|301620562|ref|XP_002939645.1| PREDICTED: e3 ubiquitin-protein ligase HUWE1-like [Xenopus (Silurana) tropicalis]
#	294	IV.2.PF03050_gi|2496673|sp|P55515.1|Y4JO_RHISN RecName: Full=Uncharacterized protein y4jO
#	295	IV.2.PF03050_gi|381157003|ref|ZP_09866237.1| LOW QUALITY PROTEIN: Transposase IS66 family [Thiorhodovibrio sp. 970]
#	296	IV.3.DUF4152.PF13680_gi|74535119|sp|Q8TZE9|Q8TZE9_PYRFU Hypothetical protein PF2046
#	297	IV.3.DUF4152.PF13680_gi|242399761|ref|YP_002995186.1| hypothetical protein TSIB_1786 [Thermococcus sibiricus MM 739]
#	298	E.16.COG5558_gi|257075532|ref|ZP_05569893.1| ISA1214-6 transposase [Ferroplasma acidarmanus fer1]
#	299	E.16.COG5558_gi|11497921|ref|NP_069143.1| ISA1214-2 transposase [Archaeoglobus fulgidus DSM 4304]
#	300	D.25.DUF3882.PF07066_gi|9630627|ref|NP_047175.1| Holliday junction endonuclease [Lactococcus phage bIL170]
#	301	D.25.DUF3882.PF07066_gi|9628684|ref|NP_043550.1| holin [Lactococcus phage c2]
#	302	C.29.PF04693_gi|15897859|ref|NP_342464.1| transposase ISC1217 [Sulfolobus solfataricus P2]
#	303	C.29.PF04693_gi|374634235|ref|ZP_09706600.1| Archaeal putative transposase ISC1217 [Metallosphaera yellowstonensis MK1]
# Morphological characters:
# Columns 1-15 interfamily sequence similarity cluster
# Active site features (repeated four times):
# Asp/Glu in the 1st β-strand
# Column 16 1B-1st cat. aa present Y-1/N-0
# Column 17 1B-1st aa D-1/other or none-0
# Column 18 1B-1st aa E-1/other or none-0
# Additional Asp/Glu in the 1st β-strand characteristic for RNases H2
# Column 19 1B-(right next to 1st D - as in RNH2) present Y-1/N-0
# Column 20 1B-(right next to 1st D - as in RNH2) D-1/other or none-0
# Column 21 1B-(right next to 1st D - as in RNH2) E-1/other or none-0
# Additional Asp/Glu in the 1st β-strand characteristic for exonucleases
# Column 22 1B-(separated by 1 aa from 1st D - as in exo) present Y-1/N-0
# Column 23 1B-(separated by 1 aa from 1st D - as in exo) D-1/other or none-0
# Column 24 1B-(separated by 1 aa from 1st D - as in exo) E-1/other or none-0
# Glu in the 1st α-helix characteristic for RNases H1
# Column 25 1A-additional E as in RNH1 (1-E, 0-none)
# Asp/Glu/His in the 4th β-strand
# Column 26 4B-cat. aa present Y-1/N-0
# Column 27 4B-1st aa D-1/other or none-0
# Column 28 4B-1st aa E-1/other or none-0
# Column 29 4B-1st aa H-1/other or none-0
# Asp/Glu in the 2st α-helix characteristic for exonucleases
# Column 30 2A-cat. aa (usually exonucl.) aa present Y-1/N-0
# Column 31 2A-cat. aa (usually exonucl.)D-1/other or none-0
# Column 32 2A-cat. aa (usually exonucl.)E-1/other or none-0
# Asp/Glu in the 5st β-strand characteristic for resolvases
# Column 33 5B-RuvX/Tex-like - aa present Y-1/N-0
# Column 34 5B-RuvX/Tex-like - aa D-1/other or none-0
# Column 35 5B-RuvX/Tex-like - aa E-1/other or none-0
]
begin data;
dimensions ntax=304 nchar=173;
format interleave=no datatype=mixed(protein:1-98,Standard:99-173) missing=? gap=-;
matrix
0 FPYRIEGIDISHLQ-GKYTVASLVVFED-KKGDYRRYKIEQDHPDDYESIRTVVKRRYSK-PLPNLLFVDG-IGQVNAAIEALDCPVVGLAK------888888888888888110000000011000000001100000000110000000011000000001100000000
1 IPYKIEVFDTSHMQ-GRATVGAMIVWEN-KKSDYRHYHLEG--KDEYSQMKELLTRRAKSFSPPDLWLIDG-VAQFNLAKEIINVDILAISK------888888888888888110000000011000000001100000000110000000011000000001100000000
2 DDKDVIAIDGKTLRRRRGAIHVISAFSTMLVIGQIKTDEK-------SNEITAIPELLNMLIKGKIITTDAM--CQKDIAEKIGGDYLFAVKGTQGRL333333333333333110000000011000000001100000000110000000011000000001100000000
3 --RTLIALDGKTLREICTALHTVSAYDVDITLYQKAANSK-------GKEGELARQIIDALLDNAVVTLDSL--CQTSTLSLINGDFVVPLKANQKTL333333333333333110000000011000000001100000000110000000011000000001100000000
4 -MAIILGIDPGS------RVTGYGVIRQVLSYLGSGCIRTKVLPSRLKLIYAGVTEIITQF--PDYFAIEQVGVAIVAAVNQ-ELPVFEYA-------222222222222222110000000010100000001100000000101000000011000000001010000000
5 MGKTVLGIDPGN------YSTGFSIFKITHRLVSSGTIKTSRKPENFRIIYESLERTINEF--PDEIALESSGVILLLSAFY-RIPVYEYT-------222222222222222110000000010100000001100000000101000000011000000001010000000
6 EGIREWELDFCSRPGKKVWELVVCDATL----SLQFTRFFPNTSINSVTLRDALASVATSLPLPDRARFFR-SQMQTIISRACGVKAVPSRRCVSLLL444444444444444110000000000000000001100000000000000000011000000000000000000
7 -MTLVWQADFYRSPGKILWELLICDVNR----GFEYTATCPQSEANSSWLT---SQIQLAAKLPDIIQVFR-PQSLSLIEAAGGINVEPQRQTPALKQ444444444444444110000000000000000001100000000000000000011000000000000000000
8 -TSRVLGIDLGI------KNFSYCFASQNVIIHNWSVENLTEPSSMADLSIQLFNTLHEKF--PHVILMERQSMLYALHYAEKYPFLLSL--------222222222222222110000000010100000001100000000101000000011000000001010000000
9 -VAKVLAVDVSP------PYITWAHLTRDQILSWERTKFLDELHSYYSAVQEVLPSLPVA----DLYVVEQRAMLVALLSHGKQPQVVSI--------222222222222222110000000010100000001100000000101000000011000000001010000000
10 RKIDVLWFDATTTYKFKEDQIVIGMATDEIPLHYKIFPGN---VADPNTLIPFMLEIADIYVNSVTIIADKG--SVNRNIRFLNWKYIISYRMKAGSK333333333333333110000000011000000001100000000110000000011000000001100000000
11 ---ETLAYDLTTLLIRRRQANLAILVSKRYPLSHFVYNGS---RHSISTVKNLLNRLSKMAIEPGTLIWDRG--VSKKHVQMVGWKLICG--VPKTSK333333333333333110000000011000000001100000000110000000011000000001100000000
12 KKPYTIGLDIGT------NSVGWAVLTDQIKKNFWGVRLFDERTARRRIERRRNRISYLQG--EEMSKTDANNSRHPFFATIEYPTIYHLRE------222222222222222110000000011000000001100000000110000000011000000001100000000
13 -KNYTIGLDIGV------ASVGWVCIDEN--RHAFGVHEFESRGMRRRYNRRKKRLQLLQS---DSYITDSGEFENRSLTEVLYPTIYHLR-------222222222222222110000000011000000001100000000110000000011000000001100000000
14 SYVLSIGTDSQVYRYTKFITALHLHRTGK-GAWGCLKNHTVDKISLETAYSQETAAHILDGDLTFEVHLDIGLIQEMTGRIT-MGIEAKIKPDSYTAF000000000000000110000000111000000001100000001110000000011000000011100000000
15 SYKVWVGTDSHARDVVTFATAIVIYKVGN-GA-TYFYYVTHERLIREAEFSLNTAEFI-EN---PEIHLDIGVFNVVTGYVK-LGYDCKIKPESFAAT000000000000000110000000111000000001100000001110000000011000000011100000000
16 -KTLYVYLDPAFTT-RKASGTGVAAVGAYFLIYGLEHFFLRDSESSEVAIAECAAHMIISVLDELRIAVEGN-AAAVRIACLIRVLFYHTPDQ-----222222222222222110000000010100000001100000000101000000011000000001010000000
17 -RVLTAYIDPAFTA-RSASGTGIALVTELTVLLGMEHFYLEATGEAAAEIAQCANLCVAYTFREVRVAVEGN-DSATAIALRLSLVFAHTRQH-----222222222222222110000000010100000001100000000101000000011000000001010000000
18 -GDPVFSIDSKRKEDGEVTPHGIYDVQE----NTGHVTVTTG--DTGEFAVASFQRYWEEVAKRILLLCDCGNTLKYHLQELSPIQVAHYPVHCS---444444444444444110000000011000000001100000000110000000011000000001100000000
19 ---MRVSIDTKAKVQGILIPFGILNTHS----EQLSIYMGHS--ETSDFIVDCLTAWWKQNISEWVIDLDGGQFIK-RMVELSKIRLIYYP-------444444444444444110000000011000000001100000000110000000011000000001100000000
20 DKQNLIWIDLEMTGKERIIEIATIVTDK-NILAEGPVLAVHQ--LTERAAELQTLDFLKKWKGASPICGN--IAQDKRFLVKYHYRHLDVSTLKELAA111111111111111110000101000001100001100001010000011000011000010100000110000
21 ----LLWMDVETTGMCSILEIGLRCTSL-MHEYGRFEAVVHI-ANSPRVIAEQALRFIQGMTYVLHPAGT--SRFDLPIVERFHYRMLDVTALR-LAA111111111111111110000101000001100001100001010000011000011000010100000110000
22 VVLLTAGIDVQN------DRLELEVVGWGESWNIDYQVLPGN-PSSLDVWDQLDEYLQKRWIQIAAACIDTGQDVYNYVRPREKRIWGIKGQAGP---000000000000000110000000011000000001100000000110000000011000000001100000000
23 AVFLSCGVDVQQ------GYFYWVVRAWG---NFKSQKIAN---GTAITFDDLLGIINRPWVQIFICGIDSGEEVYAFCARN-PVTVPIKGRSTP---000000000000000110000000011000000001100000000110000000011000000001100000000
24 GRPIILIIDETGDKDNGIVAVTVYGVFC-GMTFPLLFEVYKPGDKYRTKPEIAAILIKKLQFKFNLVLADSLGESGKNFISVLNLNYIVAIRSNHYVE333333333333333110111000011000000001101110000110000000011011100001100000000
25 DKDAVLIGDDTGFLENCQIGTFLAYASR-RGRALIDRELYLPEVPFATKTEHFQAMLQRALVPFAWVTADEA-GQVKRLRYWLAVAHVLATKGSDTVI333333333333333110111000011000000001101110000110000000011011100001100000000
26 --MRILGLDLGT------KTLGVALSDEMWTAQGIETIKINE---EGDYGLSRLSELIKDY-TIDKIVLGFPQTFAKVLETTY-VPVVLWDER-----222222222222222110000000000000001011100000000000000010111000000000000000101
27 ----MLGFDFGT------KRIGIAVGNAIGNAQALTTLHHSN---GGGPDWQGLTRIVAEW-RPGALIVGLPQKFMRQLGEHF-IPVHAMDER-----222222222222222110000000000000001011100000000000000010111000000000000000101
28 ---MILGIDPGR------DKCGLALMIDKEEIEICEVVA-------TDRILDRIEELIAEY-RVNKIVIGD-SELLDRLDSDG--EIHQVDETN----222222222222222110000000000000001011100000000000000010111000000000000000101
29 ---YLLALDPGR------DKIGAAVLDYQAQVQEKTIVP-------LTELEDYLEELDCNY-QLQEVIVGN-AGVMELLQKNFFKKINLVVEEFTT--222222222222222110000000000000001011100000000000000010111000000000000000101
30 GPRATLGLDPGL-----RTGVKVAVVDA-GKLLDTATVYPHA-----KNQWDQTLAVLAALHQVELIAIGNGRETDKLAGELIKLTKIMV--------222222222222222110000000000000001011100000000000000010111000000000000000101
31 TKRVILGVDPAY-----RTGCKLAVVDE-GTYITHAVIYPTP-----QSDYEKSAKVIKEFYHITAVAIGNGRESQEFFARLNSLAYTVV--------222222222222222110000000000000001011100000000000000010111000000000000000101
32 KIPKILSLTCGQGR--GADAIIAVYVNRKGDFIRDYKIVDNP--TNPEKFEDTLDNIIQSC-QPNAIGINGP-KRLQEVLHKKTIPIIYVEDEV----222222222222222000000000000000001100000000000000000011000000000000000000110
33 -VPRVLALSAGQAD--RRDAVVGVFVDEEGRVAERAKLGA----PQTQEFTNALSEMVKRR-TPDLIAFSGQ--SVIEEVVRTPLEVRWVQDEV----222222222222222000000000000000001100000000000000000011000000000000000000110
34 RKFTIVGIDPGT-------TVGIAILSLDGELLYLKSFR--------GIAPDEVVKLIAEYGKPAVIASDV-PGSVEKIRRSF--VPASPGIEVSAEE222222222222222110000000011000000001100000000110000000011000000001100000000
35 SRPLIVGVDAGM-------TTGLAVLDLEGRVLHLGSYK--------ELDRGKIVSIVSSLGKPVIVTTDV-PELIRKLAAQL--QLYLPNYNMSVAE222222222222222110000000011000000001100000000110000000011000000001100000000
36 EPEYVAGVDLSFPG--EEGLAVIVVLEYPFKILEVVSERGEILAFREGPLFLKAWEKLRT--KPDVVVFDGQLGIASHMGLFI-IPTIGVAKSRLYGT888888888888888110000000111000000001100000001110000000011000000011100000000
37 HASLIGGVDVSYSS--NAYVALVIMRDGK---YEVIGEKMRVLAFREEPIISEILKKVDD---DILLMIDGNMGLATYVGVKN-IATIGVAKKLLMGE888888888888888110000000111000000001100000001110000000011000000011100000000
38 ---LHLFTDASQ------AAYGCVAYLRI--GKAASRILISKIPQLEALGILTGVRLGNYCIKQAYLWTDSLSRFVKNRIREIEQFIFTHIAGRNN--777777777777777110000000111000000001100000001110000000011000000011100000000
39 ---LHHFADASM------DGYGVVTYLRQ--EEVHVAFLTAKIVKMELTAATLAVKQDSMILDETVFWTDSQPVFVTNRLSIIETNQWKYIPTK----777777777777777110000000111000000001100000001110000000011000000011100000000
40 ENKIIGYVDSDWAG-KSTTGYLFKMFDF---NLICWNTKRQNSTEAEYMALFEAVREALWLENPIKIYEDNQIDIKYHFAREQVICLEYIPTENQLAD777777777777777110000110111000000001100001101110000000011000011011100000000
41 KFDLRGYTDSDFGS-RCVAAYCMFIGD----SLVSWKSKKQDTAEAEFRAMSQGTKEMIWLIPPAYLYSDNTVELDCYKTREAFLRTMFVETGEQVVD777777777777777110000110111000000001100001101110000000011000011011100000000
42 ---EVVAMDCEMVGESGLARCSLVNV----HGAVLYDKFIRP--TPFAVARLEILQLLK----GKLVVGHD-LKHDFQALKEDGYTIYDTSTDRLLWR111111111111111110000101000011100001100001010000111000011000010100001110000
43 ---KIIALDCEFVGDDLLARVSICNS----EGKCVYDKFVKP--DSFDAVQREVCEILK----GRVLVGHN-VSKDLSVLALSKRMIRDTSTFPPFRS111111111111111110000101000011100001100001010000111000011000010100001110000
44 IPNQQLSIDESLVGKWGIKFWMLCDSIS----KYCLGFFCYKKYGLGFTVAQKLLSIGNYL-KGYHLFTDN-FYTSLRLAKAL-TYLTGTIRRNRK--333333333333333110101000011000000001101010000110000000011010100001100000000
45 QLSANISIDEAMVRSQGFKLFVLADH------DYVYYFYPASELTKTGQMVYELIQTLPRD-RNYIVYLDN-YFTSIDLFKKL-IGACGTTRPTSA--333333333333333110101000011000000001101010000110000000011010100001100000000
46 SKIEYLAMDEFALH-GHRYATVVVDPI----GRQVLWIGP---GRSRETARAFFEQLPPGAQRIKAVAIDM-AYELEIQAHSPEIVYDLFHVVAKYGR444444444444444110111000011000000001101110000110000000011011100001100000000
47 GEVSVLGIDDFAIR-GHVYGTLMLDMV----TSKPIDLLA---DRTADTVADWLKKHPG----TEVVCRDR-AYAEGVRIGAPVQVADRWHL------444444444444444110111000011000000001101110000110000000011011100001100000000
48 -SLGHWEGDLVSGT---SHIATLVDRK----SRYTIIVRLRG--KDSVSVNQALTDKFLSLELRKSLTWDR-GMELARHLEFTGVKVYFCDPQSPWQR444444444444444110000000011000000001100000000110000000011000000001100000000
49 SEVGHWEGDTVYGQ---GYLVTMVERV----SKLLVTCKVRN--KSKKAVTRGINRMMKPFELCKTITFDN-GGEFAGHAKIANCDIYFAKPYHSWQR444444444444444110000000011000000001100000000110000000011000000001100000000
50 DVIVCAEMDEQWGYSRQRWLFYAYDSLR----KTVVAHVFGE--RTMATLGRLMSLLSPF--DVVIWMTDG-LYESRLKG----KLHVISKRYTQRIE444444444444444110101000011000000001101010000110000000011010100001100000000
51 DIPQVGELDELETFRNKVWIWTVVDHFH----PGILGWVVGD--HSAETFRPLWQAIVCW--QCFFWVSDG-VYPGFIPE----GDQIVSKTYMTRVE444444444444444110101000011000000001101010000110000000011010100001100000000
52 GETLDLGVDVARF---GDDETVIAPRI--NKVFKLLNHYK----QDTMETAGHVLKLAKEY-KRVDIKVDDSGVTDRLKEVIKPFKVYPVVNN-----222222222222222110000000011001100001100000000110011000011000000001100110000
53 ---LHVGADIARF---GDDETIFVPRI--GKTLGLFHYTK----QDTTTTAGKLLNITKNF-PYATIRIDDDGVTDMLRETIRNIDVIACHN------222222222222222110000000011001100001100000000110011000011000000001100110000
54 KKWRFLGIDDSFDD--RKCCVVGCVTCG-GYVEGFLYTEIDIGLDATDKLISMVRRSKFRE-QIKCIFLPGILVDIQRVYRET-IPVVVVMRRKPDME000000000000000110111000000000000001101110000000000000011011100000000000000
55 KNFRVIGIAESFRL-GRSIYAGVLMRRD-GYIEAVAYGEATLGVDGTAAALTVVERLRRP--DIHMVMLDGCWIDGEAIWMNT-LPTACYVFEKPE-G000000000000000110111000000000000001101110000000000000011011100000000000000
56 DKLCVLAFDEMKVAEPSDYVQLAIVRGLKSWKQPVFFDFNTR--MDPDTLNNILRKLHRKG-LVVAIVSDL-GTGNQKLWTELHLKIFVFSDT-----555555555555555110000000011000000001100000000110000000011000000001100000000
57 KKLVNLLFDEVSLAKLADHALVFMIKGIKKVKQPLCFSFCQGKDDLKKLIKTIIKEISNTG-IVIATICDQ-SATNISVIKSLRTQAFEFEDQ-----555555555555555110000000011000000001100000000110000000011000000001100000000
58 VGPLSATIDITGEN--DQKYMAFSIHYFEERKSAIYLRKLVFGTINPENILCMLRRAVNSYVRFSNLVCS--QNVYNVFATNGVKRYNICFYSYITNF555555555555555111000000000000000001110000000000000000011100000000000000000
59 -GPLCVTIEAIRKN--DEVFLSISSHFYNERQNRVHFEKVILADYEGKVVADRIRKVVDANFGVSYILSP--TRMLKLVTDSMFKNKFICFFSYLTNM555555555555555111000000000000000001110000000000000000011100000000000000000
60 EESGFWLKDYCQ-----KVLPSKFREGQKGMSLHVDIFFTKKLYRCEQSLSETLSIAQLVLVNKLYAKSDNAMEALFMLCKN-QIQLKRYDYNEPCRG666666666666666110000000011000000001100000000110000000011000000001100000000
61 -DEAFLTMDWSQ-----KVIPMQSLEPQSGISVHVTNVLNIDNHESQDAITVLLILEHLLRIARVHLRSDNAITSLPNVTKN-GVDVLSFTFSEAQGG666666666666666110000000011000000001100000000110000000011000000001100000000
62 KQGCRIGVDTGS------KHIGLAVTSE-DKVMWKAEVELRQLQNRVNHTFHWIDVLSSLV---PNLHIEVGGVDYQHGQTY-GFYDERYFVF-----222222222222222110000000010100000001100000000101000000011000000001010000000
63 VQQCTLGVDLGY------ANVGFSVVTD-SKELISGELKLLRIQHKLDSQIRLVEQVQDCL---SGVVLEVAGKQYQKGEQE-GFWNIREYVL-----222222222222222110000000010100000001100000000101000000011000000001010000000
64 KGELVGIIDSFPSPFYGLKIHMIVTKTG----FPITYSITNP----GVHDVKVLETLSEEA-NLPNILGDKG--ISHKIHEKLGITISVPPRKNMDKS333333333333333110000000011000000001100000000110000000011000000001100000000
65 KPTGIQFVDSTKIESFGFKLHLIINHLG----ELVTLKLTKG----NEDDRKPVPEMADTI--WGKLYGDKG--ISKALTGELGVELITTVRKNMKK-333333333333333110000000011000000001100000000110000000011000000001100000000
66 MMTQGTLVDATIIEHFGMKAHIGVDAK----SGLTHSLVTT---AANEHDLNQLGNLLHGE--EQFVSADA-GYQGAPQREELDVDWLIAERPGKVRT333333333333333110000000011000000001100000000110000000011000000001100000000
67 QAREGQIIDASIVRYFGYKLSVSVDRR----HKLIRCVRVS---DASEADTLHLVDVLDRG-SSRDFWADR-GYHDKPRERWL----LIGWRPHIQRK333333333333333110000000011000000001100000000110000000011000000001100000000
68 -MEIYVGIDVAK------ETHWACALDA-AQVLLDRAVDNDQ-------IERFVADLRGLG--DVVVGLDITRFLEAILLAEG-LRLVHVP-------222222222222222110000000011000000001100000000110000000011000000001100000000
69 GVGVFLGIDVGK------TTHHGHGLTP-GKKVFDKPMPNSE-------LRAVFDKLKTKF--TVLVIVDQPALPLTVARDAG-CQVAYLP-------222222222222222110000000011000000001100000000110000000011000000001100000000
70 -TRKRFVYDFESMEEQVPVLFVALRYCKSGRCTVINCVSDE---TRFTNVADEATEWIFSK-RGFIGIAHNA-GYDAQFILKSGVKLIDSLKYLTMSL111111111111111110000101000011100001100001010000111000011000010100001110000
71 -TWRIFVIDFETIVDHVPNLVCGQFICNE---PIVFSYQNE---EREGPVIEQFVKFLQTDLSNAIVVAHNG-KYDHAFVLSETITFKDSLNFIPMAL111111111111111110000101000011100001100001010000111000011000010100001110000
72 GKKVFVGVDGCR-------AGWFAVFLEEYDCKWEVALFP---------EFSLLMDFLENNQAEPLVLIDIPARKIMKSRK---SSIFPVPCREA---222222222222222110000000011000000001100000000110000000011000000001100000000
73 MSIHVIGVDAYA-------LGWVGVELRDASTLYEIV-----------------------ASGAAVIGVDIPAADQLGPRR---GSVFRVPPR-----222222222222222110000000011000000001100000000110000000011000000001100000000
74 PPGEQAQLDWKESIIVYVNVAVLLLSYS----RFKVFHLNIS---SQSVLMSFMTEAFEMFGVPKVIVTDN-GTINNKFAQFAGFKVQPCIAGRPNTK444444444444444110000000011000000001100000000110000000011000000001100000000
75 -PGDYLVIDWAV--IGGLHMFCAVLAFS----RWRFVRFATN---TATTTLGFIAEALDEIGVPNKVLADR-PT--PTYVRFAGFAPDFCHGADPESK444444444444444110000000011000000001100000000110000000011000000001100000000
76 KNYPYLMTDVLYIKVLSKSCHIAIGITKDGDREIIGFMIQSG--ESEETWTTFFEYLKERG-GTELVISDA-KGLVSAIRKSF-VSWQRCQVHFLRNI444444444444444110000000011000000001100000000110000000011000000001100000000
77 PLYPVIWLDAIHYKFISKAVYTILALNVEGKKELLGLYLSDN--EGAHHWLSVLTDLYNRG-DILIACVDG-KGFPEAIATIY-TEVQLCVIHQIRN-444444444444444110000000011000000001100000000110000000011000000001100000000
78 NYDYIIGIDVAPMK-EGYIGGSAVMFDS-GYIRKIVPIKIGEESVDMNEFFKEMVDKFKEFNKKILLLRDG-TNNEEEGLKYIEVVTMDVIKNHPVRA000000000000000110000000011000000001100000000110000000011000000001100000000
79 -YDYIMGLDTGLGI-NHRVGGCTVVYDS-GKIRRIQPIETPAERLHLPYVIEYLENKA---NKNILFLRDG-QNSERNDLKEINIEVISIRKNNKYKV000000000000000110000000011000000001100000000110000000011000000001100000000
80 FLHRIVTGDEKWIFGKKTMLCVWWDQ-----SGVIYYELLKPETVNTARYQQQLINLNRALQHRVIFLHDNASHTARAVRDTLNWEVLPHAAYS----444444444444444110101000011000000001101010000110000000011010100001100000000
81 WLDHLVMSDEKWVLPKKILLSVWWSV-----HGVLYWELLPEKTITADYYSSQLQKVKSKLGHRVHYLHDNASHCPPSVQKDIKWQTVVDKGG-----444444444444444110101000011000000001101010000110000000011010100001100000000
82 EWAKHIWSDESKFNGGSVMVWGCFTST-----SMGPLRRIQS-IMDRFQYENIFETTMRPWGRGFVFQQDNDKHTSLHVRSWFHVHLLDWPSQSPDLN444444444444444110101000011000000001101010000110000000011010100001100000000
83 DWNRVIWYDESKIDSDGVGIHDS---------SWSIDGRLDA-ELFCKILEDELMQTLEYY-DATIFHQDNDKHISRKAKKCLDMRVLQWPPQSPDLN444444444444444110101000011000000001101010000110000000011010100001100000000
84 SHFFSIITDDVVDI-AGEEHLPVLVRFVDLREEFIGFLPYEA--DAEILAVKFHTMITEKWEYCRGQAYIVSKMKVVASRLLEQAIYTLCSSCALNMW555555555555555110000000011000000001100000000110000000011000000001100000000
85 AGMFSVQIDTTEDI-TTKNQCSIVVRYITIHERLLTMIACDS--STGEYLSSLVSETLKALLKCVGNSTDGAEYNGFAAWMFKNQIHVWCYAHVLNLV555555555555555110000000011000000001100000000110000000011000000001100000000
86 AEHPVFYEDEVDIHNEKYYLAGALHS-----GTGKVSYVGGN-SKSSALFIALLKHLKATYAKTITLIVDNYIHKSRETQRWLKFRVIYQPVYSPWVN444444444444444110101000011000000001101010000110000000011010100001100000000
87 --MDVWFQDEARFGFISTHIYGAVCP-----STGQTEALISP-ILSMEMMEKHLQQISYATGRHALVVMDCAWHSNKTAIKF-NLTIMHLPPYSPELN444444444444444110101000011000000001101010000110000000011010100001100000000
88 KDGASATIDLWTDNYIKRNFLGVTLHYHELRDLILGLKSLDFERSTAENIYKKLKAIFSQFLSSIKFVTDR-GANVVKSLA--NNIRINCS-------555555555555555110000000011000000001100000000110000000011000000001100000000
89 MESICLTCDCWTEKHTTTTYLGITVHFLIMESAMLGVTQLS-ESHTSVHLAEQIINFCEEWRNVNMVVTDNAIKQAVKTVF--TEKSIPCF-------555555555555555110000000011000000001100000000110000000011000000001100000000
90 LTGCSIMTDAWTDR-KGRGVMNLVVHSAH-GVLFLDSVECSGDRKDGKYIFELVDRYIEEIQHVVQVVTDN-ASVNTTAASLLSIFWNGCAAHCLDLM555555555555555110000000011000000001100000000110000000011000000001100000000
91 ACGCSLIADRKKNH-GESSIINFFVYCRR-GTMFLKSVDTSA---EKANLLEIFDQVVREVENIVQFITDL-DPRYKTTVKVLTFVWSPCAARCIDLM555555555555555110000000011000000001100000000110000000011000000001100000000
92 --GDVVGFDMEWPPLGKVALIQLCVS-----ESKCYLFHVSS-----SVFPQGLKMLLENK--AVKKAGV--IEGDQWKLLRD-KNFVELTDVANKKL111111111111111110000101000001100001100001010000011000011000010100000110000
93 -SAGEAGFDTESKPVSSGPHVVQFAL-----HDRAWLLQAGD-----PAHRAAIVALLEDP--GVLKVGF--LSADRAQIRAN-RAVLDLDAVFRRR-111111111111111110000101000001100001100001010000011000011000010100000110000
94 --TKEIAVDLEHHDYGIVCLMQISTR------ERDYLVDTL-------KLRENLHILNEVF--SIVKVFH--AFMDIIWLQRDVVGLFDTYHASKAIG111111111111111110000101000011100001100001010000111000011000010100001110000
95 ---KWLSIDTEFERYAKLSIIQVKAE------GCSIIIDAI-------N-NLDLNVFNKLL--NIIKIFH--PREDFEIFYNLPSNIFDVQVAANVCG111111111111111110000101000011100001100001010000111000011000010100001110000
96 ---SYLGVDLEGSLHGHIELIQISYHDFIQNHSFIYVFDFVEMEKQQEVFILAKKAIKQIM-KSIIKILQG-CQKDALALYHLIINGLDTQVAHNFII111111111111111110000101000000000001100001010000000000011000010100000000000
97 -ESKMLGLDAEGLARGRISMVTLAT----WRH--VYIFDVKE-----SEALFEEGNLKILL-AKMLKVVHD-FRNIAETFYNTVRKVFDTHSAYQTI-111111111111111110000101000000000001100001010000000000011000010100000000000
98 ESAWPLYIDTEGAYESTLSLITIFDVD----SKSVHLFRTV---------RFTPEELEEIK--RLEEFHNM-VTFGPESSLLTEEGKADQKLNTLDIQ111111111111111110000101000000000001100001010000000000011000010100000000000
99 ASSWPLYLDTEGSYGSKLALITLFDVD----SRTVYLFRVH---------RMSYEQLQTIQ--TVANNRRI-VSFGPETTIKCIQRHPRLSLQAAADQ111111111111111110000101000000000001100001010000000000011000010100000000000
100 --APVFAFDTETDSSANLVGLSFAIEP-----GVAAYIPVAHDQISRERALELLKPLLEDE--KALKVGQ--LKYDRGILANYRGIAFDTMLESYILN111111111111111110000101000001100001100001010000011000011000010100000110000
101 -AAERLSFDVETTAQAALVGLGIAWAP-----GQTAYIPVTHEQLDWSHAMEAIRPFFADA--ALPKVAH--AKYDLIVLRRHMGVLDDTLLMAWLLD111111111111111110000101000001100001100001010000011000011000010100000110000
102 -SSIVIAADEASDQ-QDRFILHIVFILPVMEAVTADLVFLDK--VNATTVSRAIIQTLTKFDKVVVVLTDN-ATYMTKAVTSLNCIHLTCNAHIL---555555555555555110101000011000000001101010000110000000011010100001100000000
103 -FPYAIYIDETQDA-RKRKVVNTI-VLPLEIPFLYDTDFVDS--ADTVTLSGIVNRVAMSIKRFRLFVTDQ-CKTNLAAGRELDFLHVTCLAHGL---555555555555555110101000011000000001101010000110000000011010100001100000000
104 ----MIVSDIEANAVTKFHCGVIYDYS----TAEYVSYRP--------SDFGAYLDALEAE--GGLIVFHNG-KYDVPALTKLRENCIDTLVLSRLIH111111111111111110000101000001100001100001010000011000011000010100000110000
105 -MDKPIVFDIEADGASKIHVLSA--------RVGKKTFST--------PDYGNIKTFLGR---ASVLVGHNI-RYDIPTLERIRAKLVDTLALSWYLY111111111111111110000101000001100001100001010000011000011000010100000110000
106 TKQQIFNVDETAFYKDRLTLLLGANAA---GDFKLKPMLIYHARMTAHLFTAWFTEYFKPTPFKILLLIDNAPSHPRALMEIYEINVIFMPANTTSIL444444444444444110101000011000000001101010000110000000011010100001100000000
107 RPENIYNVDEVGFDSDAIHITVVATIS--TSDTPVPPFIIYPGYINTYTMQQWLTECFDPFGNPGLLILDGHETHTNIDFLDANIICRILPAHLSGVF444444444444444110101000011000000001101010000110000000011010100001100000000
108 NPFQFTGTDYAGPL-QKVWIIIFTCLYS----RYTMAEVVT--DMSTSSYLNALRRLSALF-TPKQLLSDN-NKISSNVNIMDFPTIHYITPHA----444444444444444110000000011000000001100000000110000000011000000001100000000
109 --FTYTGVDYFEPY-EKRWGLLFTSLTV----RVVHLYVAT--SLSTDSYLGALKSFVARR-CPRRMLSDN-NEIERISPELIYPELEFTFIP-----444444444444444110000000011000000001100000000110000000011000000001100000000
110 -QPCILAFDLARK----LDMNSMARLYTRTHYYSVAPRFWVPAEVDYRYILEEAKAANKIS-PVSESPIDPFTGLSHDLADED-LNPVTIVQNFANMS222222222222222110000000011000000001100000000110000000011000000001100000000
111 -EECYGGLDLSGT----RDLTALALYFPR--VKTLLVDLWTPHAVDYSFVAERIAELSALF-EIKSIGFDQYHYLEPELAEAN-VFIPLVKHGQG---222222222222222110000000011000000001100000000110000000011000000001100000000
112 QSNIIIIGDFAE-----NYTFVVQDEIQSQCSLHPLVIYYKDISDDITHDVTYVYKIFQLILSKLHLFTDGCFYNLCQLES--KVEWNFFATSHG---666666666666666110000000011000000001100000000110000000011000000001100000000
113 KGWVLMVADFAE-----NYTCRNQQEIQSTVTIHPIVCTYHCITADVKHDYNAVNTFMCTSVQQIVRFSDGAFTDVAMADT--PTSFHYYGSCH----666666666666666110000000011000000001100000000110000000011000000001100000000
114 -KQLFLTYDIETYTRMQPFMLCFMLSGDPQLDEGFYWIDPKPRTRLQQHFAEHLVRRYCRASVDVIVLGHN-TKFDELLLATE-FMVRDTLQLTSGAK111111111111111110000101000011100001100001010000111000011000010100001110000
115 -KRLFIIYDIETYTQLVPYLLVMQFKGDSPYRQCFMMLNKARRVQLQKRAASDIWSRYREKFTEIIVVGHN-TGFDEIVLASH-KPKQSTFQRWKTGD111111111111111110000101000011100001100001010000111000011000010100001110000
116 -SKTYIGIDIAK------NTFDACFIAHN--TWQNCTFTNN--QQGFMELTLWIQAHHYNT-STLHLIIEATEKLAHWAISHH-HKVSIVNP------222222222222222110000000010100000001100000000101000000011000000001010000000
117 KKAFFCGVDVSK------DKIDVCFLTSI--ASEKAKFETL---PNNYDLIKVYFNSFKN--DEILVVFEATLALQKALSDLN-IRYNVTNP------222222222222222110000000010100000001100000000101000000011000000001010000000
118 MNLSRIGLDLAK------QVFQVHGVDRHEHVVCRRQLK-----------RAQVRDFFRQL-PPCLVAMEACHYWARELREL-GHTVRLIAPQF----222222222222222110000000010100000001100000000101000000011000000001010000000
119 KQRLTVGLDLGD------RSSRYCILDEAGEKASEDQLPT---------SKAGLDMLFAKM-APCRIALEVGPWVSRHLAAM-GHEVIVANPRK----222222222222222110000000010100000001100000000101000000011000000001010000000
120 -MKHYMGLDVSV------KETAICIVDET-KICREVKVPS---------HPDDLIAMLRDPWNPERVGLEAGQWLFEALARA-GVPVICIETRH----222222222222222110000000010100000001100000000101000000011000000001010000000
121 VANFTIGVDLGD------RQNVVCVLDAS-EVVKIFKVSN---------TKKAMHKSFE--YSGSLVAIETGGWVSRLLEEL-GCEVLVGNTR-----222222222222222110000000010100000001100000000101000000011000000001010000000
122 EKIVYVGLDVHA------DTIAVAIADDGREIRFHGVIENTA---------DSVLGLTKRL-TQPIFCYEAGYGLHRLLTKL-GFDCAVVSPAM----222222222222222110000000010100000001100000000101000000011000000001010000000
123 GQNIYIGIDVHL------KSWSVTIITES-YKKTHSQKSSAK---------ELFEHLKKHY---YKAVYESGYSTYYSLKEY-GIDCIIIHAA-----222222222222222110000000010100000001100000000101000000011000000001010000000
124 --MIIIGIDEAGRGVLGPMVVCAFAIEKEENLGYVEKRILEANDIEINAFSKVAKNLIEKLDDEIEIYIDACKKFEDSFKDKINIKIIAEHKADAKY-000000000000000110101000011000000001101010000110000000011010100001100000000
125 QSPVRIGSDEAGKGVLGPMVAAAVRAPADRGRDDVTVGVATIPTTDMNSLTVAAHVAAVAAQDADEVVTDAG-VDESRFGRRVDVTVVSEHRADETY-000000000000000110101000011000000001101010000110000000011010100001100000000
126 ---RTVGVDLAAEP----KKTALAIIDWSARVESVRLG----------AGNDAVTEAVLAC---DRTGIDAPCAGILAELGDLDGRVVEVYPA-----222222222222222110000000011000000001100000000110000000011000000001100000000
127 --AISVGVDLASQA----RTTALCALAWSARVLALDED----------VDDDAIVERARAA---DALGIDAPCAGLLDRLAVREQPVYEVYPA-----222222222222222110000000011000000001100000000110000000011000000001100000000
128 KMRKVRWWDTAATENKDPDWTAGLLMGELFYILDLKHDR-----KSPAGVEEMLKTTAETDEVDIGMEVEPGKREADRLKRTIGYTFRGERSTGD---222222222222222110000000010100000001100000000101000000011000000001010000000
129 DLPQLRYWDFGASG----DGTSAILTSYDLYVLDLVAGK-----FSSLKVLKTFKRLCKKDQTRVMVEQEPGKLLIKKFRREEGYNIRADKVQVS---222222222222222110000000010100000001100000000101000000011000000001010000000
130 RTGRVVGIDLG------VEKFVTTS----GDVIENPKLLDRRTLNDYIHKITTWLVKD-----HDVIVVEKLSSFSTFLHHLSGRRVVEVDPAYTSQT000000000000000110000000010100000001100000000101000000011000000001010000000
131 SNDKVIGLDFS------MSELFVSS----NQRADYPRYFKMLCRGDFLHKLSKKLSEA-----YNTVAVEDLNGWGMFLRMLEGKQFLKIDKWFPS--000000000000000110000000010100000001100000000101000000011000000001010000000
132 PLSGVVELDESYFGASGKTIVFGILKRN----GVVYTEIVP--DASKASLIKVIRGHISA---DSEINTDG-AYDGLVDMGYERVHHGSNEFAR----444444444444444110101000011000000001101010000110000000011010100001100000000
133 ----IVAIDETHVAVRAQWVFGGICIGT----GECFMRLVD--IRDAATLLPIIADCIAP---NSTIYSDE-AYAGISAMPQNKTVNHSYQF------444444444444444110101000011000000001101010000110000000011010100001100000000
134 DRKYIATLDCSEGR--GQDYHALHIIDVTWEQVGVLHSNTI----SHLILPDIVMRYLVEY--ECPVYIELNVSVAKSLYMD-YEGVICDS-------222222222222222110000000010100000001100000000101000000011000000001010000000
135 -KKYYIGVDTSEGV--AKDSSTCVVLDKE-QEIAMFKNNKI----KPYEFAEFVNELGLYF--KAYLVVEKAHSVIERLRYN-YMNMSKYKTY-----222222222222222110000000010100000001100000000101000000011000000001010000000
136 GEIAHLVIDSTGLKRIWRKLHLAVDS----KTHEIICADLSLNVTDSEAFPGLIRQTHR---KIRAASADG-AYDTRLCHDELKISALIPPRKGAGYW333333333333333110000000011000000001100000000110000000011000000001100000000
137 SDELEVIADATGISSKFLKIEIVMDN----NEFNVVNAEVTSEVESAVKTVKDLQDKGK---KVKKFYGDK-TYDA----NEVGVEVVVPPKKNASTK333333333333333110000000011000000001100000000110000000011000000001100000000
138 -DLQEVMLDSTIARVGGITTKIHAMTDAL--GNPIEILLSEG---KTHDSKVANLLKNVY---NTKVIADR-AYHSNEIRQHISSEAVIPCKSNILNH333333333333333110000000011000000001100000000110000000011000000001100000000
139 -DKEWVFIDGSYVRRGGNTTKIHLCVDSH--GNPLDFKVTGG---NVHDGQVANDLIEVIQ-EAQYFIADK-GYDSQEIRDKAGMKAIIPKRKNAKKP333333333333333110000000011000000001100000000110000000011000000001100000000
140 ASPTAGVIDSQSVKKGRKRHIIIVDTL----GLMVGLMVHS-DIQDRDGAPDLLKSIRHR-PWLLHVFADG-GYAGDKLKRRL-RWTIEIIKRSDKAK333333333333333110000000011000000001100000000110000000011000000001100000000
141 ARTSFVILDAQSIKSGIKRH-LAVDIN----GFPQAIHITR-NIADRDGAIALVTLNLEQ-KLVRTMMVDS-GYTGQNFANEI-SAKVIVVKRNE---333333333333333110000000011000000001100000000110000000011000000001100000000
142 MPGVMGVVDCIHVALHSLNCLMVCDIR----GTLMTVETNWPLQDCAVLQQSSLSSQFEAGHKDSWLLGDSSFLRTWLMTPLHPAEYRYNMAHSAT--333333333333333110000000011000000001100000000110000000011000000001100000000
143 LPNCCGAIDATHIINYSMVLQGIVDAD----MRFRDIVTGLPMNDSRLLRSSGFFRLCEHGQIREYIVGDTGPLLSWLITPYQSSRVEFNSKHHAT--333333333333333110000000011000000001100000000110000000011000000001100000000
144 --NITLRIDGTETQQNTIKTTTISDHQ----GRTLWSGAMRP--GRMHDQACVRTEGIAEQ-PSVKAEVDEGPRKPKDFDEAPRYGWREQRRRQ----333333333333333110000000011000000001100000000110000000011000000001100000000
145 --DDVVLIDATEVKSTVLKAQAITDTT----GRIIHLDSCQA---YRHDMRLLRESRRSLH-RSGLILADSGVKSSK---KKP-QQDRELNHLIS---333333333333333110000000011000000001100000000110000000011000000001100000000
146 --LKWVSIDIETTRHGELYCIGLEGC------GQRIVYMLGPYVASRPQLLEKLNAWFANY--PDVIIGW--VQFDLRMLQKHGRLIIDGIEALKSAF111111111111111110000101000001100001100001010000011000011000010100000110000
147 ---RHVAFDLETF-QGRVIMASLWGE--------DTRRLLTTTVEDEAELIQRLVAFVRDT--VDTLTGY--DEFDFHRLRERGRMHLDLYPFVQHVL111111111111111110000101000001100001100001010000011000011000010100000110000
148 VFDIETIPDIESG-LQKICAISVVISH------GNQIKVWSL--SDEKELITRFFAGIDKH---PTLVSWNGSGFDLPVLHYRHYRHIDLMDVLAGYQ111111111111111110000101000001100001100001010000011000011000010100000110000
149 IFDVEAVADGDLIATFMLPISVAIAKVRS---DASLEDVVLL-DYRPSVITANFWNGWRHY-RPTFVTFNG-GYDLPLMEISASRHFDLMDLMSNF--111111111111111110000101000001100001100001010000011000011000010100000110000
150 HVEELLFFDTETTGGTTIFMLGYAQVKG------EEVVVKQH--EREVALYHHFLHDVG---DMKNLVTFN-KAFDWPQVKTRKFGHYDLLHASRRLW111111111111111110000101000001100001100001010000011000011000010100000110000
151 -AQDAVYFDIETDGTQVPTVVCLYDSQG------LHVFIQGR--PEALAARRLW-------------VSFN-TVFDAPVL--RPEAHIDLRFVTRRL-111111111111111110000101000001100001100001010000011000011000010100000110000
152 PNPGDLFFDFEGDPWGLEYLFGVLEA------GRAGVFRPLW--TAERQALTDFLAIVARR-HPNMHIYHYA-PYEKTALLRL-GVLVDLYPLVRKSI111111111111111110000101000011010001100001010000110100011000010100001101000
153 PSPNDIYLDFEGDR--LEYMTGYVHN---------GQYTALW--TEEKVIFEQFIDFAFAL-DPTLHIYHFA-NYEVTALKRL-NTFIDLHSVVRQSI111111111111111110000101000011010001100001010000110100011000010100001101000
154 LKEKKVYFDFETISTQIVTQCSLIVDDNT--SDKSKLVCQNLPLTIGIEDFKTVVDALYQK---YSFVVYN-KSFEKNRLLEMIENLFDLADIFGLEN111111111111111110000101000001010001100001010000010100011000010100000101000
155 LTYPRYYFDFEGIDEQVPFQWSCHIERAP--VFEHRAFLDLSPSEPCIEEMLHAIDVEDG----GPILVYY-ATYERGRIVELAARLVDLHPV-----111111111111111110000101000001010001100001010000010100011000010100000101000
156 --ADFFAIDGEFSGDFLLFQFGLCTFKYDKYITKSFNFYVFP------GFSRVIHAIANS---GKLVIGH--MLLDVMHTVHQ-PRLLDTKLMASTQP111111111111111110000101000011100001100001010000111000011000010100001110000
157 --SKFIVIDCEFSGEYALLQIGFCLAMNSQLYPYSFYTLSSEKRNRSNQLHEVIRTIIEY---RIPLVFH--GMLDILHIYDK-GGIFDTKLVGKYLF111111111111111110000101000011100001100001010000111000011000010100001110000
158 --YNHVSISTEFVGFLNPIQLGLSLSDANDNGPSTWQFNFEF--IDVFEFSQLLMDSGLMM--SVTWITY--AAYDLGFLINI-PNFYDLNLVYKIIQ111111111111111110000101000001100001100001010000011000011000010100000110000
159 --FNVISLDTEFPGKYKLIQLGISLANEAPLAKNTWQFHFKF--IDYSEFCEVVTGSGLIL--EIKYVVF--GEFDFGYLLHL-PSIYDLKYILKDNP111111111111111110000101000001100001100001010000011000011000010100000110000
160 QGPKVLSLDIETSPDWTILSFCAKWMH------TDEVIYMDCAPLDDLHLLVALHKLLDE---ADIIIVQN-KRFDVPKINARPFKVIDTLIIAKQQF111111111111111110000101000001100001100001010000011000011000010100000110000
161 --PNIYIIDIETAPHGHIMSFAAKKLG------SDDIIYVEN--DDDKYITQELISVLDD---ADIVVAHN-DKFDLPTINGRPYKTVDTLKVAHREF111111111111111110000101000001100001100001010000011000011000010100000110000
162 ----GAFVGFVLSRWADLLALAAARG------GRVHRAPEP------YKALRDLK----------EARGL--AKDLSVLALRELPPGDDPMLLAYLLD111111111111111000000000000000000000000000000000000000000000000000000000000
163 ----RAWLGYVFDRWAELGQLAAAWD------ERVAEGPAR------ALELERFP----------QLDAV--AKDLTVWALREARPGDDPLLLAYLYD111111111111111000000000000000000000000000000000000000000000000000000000000
164 KGLKVAGVDGSQISGLPFGGVQAARLVVEYDLKYKSGVAHETELERFRLEVEMLKEIMG---EELYAFYDGSAYLKELEELLKALIAYVDRSY-----333333333333333110000000011000000001100000000110000000011000000001100000000
165 ---TVFATDGSQISIAYCYLINVGRVMLHHPLLDNLPEVFYRGYCRTVSEVAILADMACRWDIPNLAMVDGSRILPPILAAWDPLMGYLSASR-----333333333333333110000000011000000001100000000110000000011000000001100000000
166 HVRAWIGFDVEGCHTNLPLQLGFSTGVNL-YVDTENNTEFTR-----NVVRIKIVQMLSDTSDRVVFVLWA-HGFELTSMKYFNPFMIDVQQWGFTGN111111111111111110000101000001010001100001010000010100011000010100000101000
167 ----WVGFDVEAAHTNLPLQLGFSNGINF-FWVTETGTTYGE-----SVVRNRIVVMLSKLTDYIVFVTWA-HQLELTTMRYFNPFIIDCATWGYSGS111111111111111110000101000001010001100001010000010100011000010100000101000
168 -LGEDKVLDHCH--TGKYRGA--------------AHNA-------------CNLRFRAPK--FFPVLFHN-SGYDSHLFVKNDIRFIDSFKFMSASL111111111111111110000000000001100001100000000000011000011000000000000110000
169 -EARCKVADHCH--SGRMRHT--------------LCSP-------------CNLKLVTPK--NVPYFLHN-SKYDAHFIVTE-VRFLDSCRFMASNR111111111111111110000000000001100001100000000000011000011000000000000110000
170 FDNIRQGLDFGYG----PDPLAFVRWHYDIYAIDELVDH--------KVSLKRTADFVRKN---ARIIADSS-RSIDALKLE-INRIEGAKKG-----000000000000000110000000011000000001100000000110000000011000000001100000000
171 ---FKNGMDFGFV----TSYNALLRLAIDLYIYWEYYSR--------DKTDPEIFEDIKEF---ELIKSDNA-KAIKYYKQ--GIRMKKCKK------000000000000000110000000011000000001100000000110000000011000000001100000000
172 RGYLPVVVDVETGGTDALLEIAATTVGMDLFPEHTYFFRIEP-AVQEEAALTEIFRGIRKACKRAILVGHN-SSFDLGFLNAAPFSSFDTATLAGLAY111111111111111110000101000011100001100001010000111000011000010100001110000
173 LPSEYVVVDIETTGKDEIIELAAIRV---RGGRETDAFQCLV-GLILENALMNFLEFVSDD-----IVAHN-AEFDIGFIQSA-WDDFDNDYLDTLAL111111111111111110000101000011100001100001010000111000011000010100001110000
174 YYDYICIIDFEATCVHEIIEFPVVLLNTHLEIEDTFQQYVRP--DTFPQVLKKVIDWMKLKKYKYSLLTDG--SWDMSKFLNIAKKWINIRKSYGNFY111111111111111110000101000001100001100001010000011000011000010100000110000
175 ---NYIIYDLEFNQPFEIIQIGALKLTE-FETVANFNSLIKP--ETFPQVYEDFLEFIGND----TLCVWG--ISDIKELLRNSKNYIDIQKYASKHL111111111111111110000101000001100001100001010000011000011000010100000110000
176 -QSTFLFHDYETFGLDRPAQFAAIRTDS-NVIGEPEVFYCKP--ENEAAFAARIHSLFTV--PKTCILGYNNVRFDDEVTRNIDNSRWDLLDVMRACY111111111111111110000101000001100001100001010000011000011000010100000110000
177 -NKNLVFYDTRSSGFDQILRADTYVTDH-NLL-ETHHIEIKK--STEYEAMRHIHELFNT--PHSYNVGYGNLNNDDLLVRFGSCRRVDLRTIVTLYY111111111111111110000101000001100001100001010000011000011000010100000110000
178 RVWYHLMIDLETMGNAPIVVIGAVFFDPQGEIGPVFYIVISLDQVKLKDALSRFREFINEYKFVQVWGNG--ATFDNAILRTSWRYHNDRDVRTIVEL111111111111111110000101000001100001100001010000011000011000010100000110000
179 --MIQAMIDLETLGNSVIASIGIVIFDAK--IHGLFHIRLDVTTAPLVAVKEAF-DFIEHY---RVYAKS--PSFDLEKLKYHWHFRQEMDHRTYLK-111111111111111110000101000001100001100001010000011000011000010100000110000
180 VDAPSAGVDGGVGLKIVLARAAAVGRG------LRKREFIADLITAEALAGISALEEG----GFDYLLMDGSALYSLTELLKKGVRAVFVSKDSRF--333333333333333110000000111000000001100000001110000000011000000011100000000
181 KNKRILAVDSSIFSVFIMARAYSFSNK------FVEKTFSAGILLMEHLEHKCVIKSIE--ERYDYIFIDGSYFSTMNKMISMGIDLIYIAKSS----333333333333333110000000111000000001100000001110000000011000000011100000000
182 --MYFVGVDLAW---AGRNPTGVAAVDA-GCLVGVGAAR--------------DDASVLAA-GDCLVAFDAPRPAEAALNRDF-SATRRAIEVYPH--222222222222222110000000011001110001100000000110011100011000000001100111000
183 --MNILGIDLAG---SEKRPTGIAYFEN-RILTKVVY----------------NDEEILKI---SKIFIDAPDSLEVNNGIHF-KLTKRAMKL-----222222222222222110000000011001110001100000000110011100011000000001100111000
184 -KSSIYAVDGSRSVVIYFLSALAVGS------GKQLRLSYANMETLENMLGYLAYRKLEGE--KRAILMDGTYLYSIDKLLEV--NLAYIAKSFY---333333333333333110000000111000000001100000001110000000011000000011100000000
185 --SKVYAVDGSRATIIYFLSSYAVGS------GKSYRLNYANMETLENMLGYLAGEKLNGK--EKLILMDGTYILGEDNFEEL-LEFLTKLKSHYS--333333333333333110000000111000000001100000001110000000011000000011100000000
186 SVGFLVIDDTVNPKLWSHCIVTSNFVVGDIPLNYKTYLSNENNKSFMGKSDIAVDFITSFECDKIYCLVDSW--TSPKLVDSTGLHLIGALKSNRKVS333333333333333110000000011000000001100000000110000000011000000001100000000
187 --GAVVLDDSVLDKVSGIGLVTLLWTDGAVPCDYRLADPARA-------NDHFRAMLAVAKLSPRVVLFDTW--SGKDNLKAVGWHFLTRVRSNRRVN333333333333333110000000011000000001100000000110000000011000000001100000000
188 CLGDKWHLDECVVAGKKQWLWRAVDQD----GLVLEVLVQS--RRNAKAAKRLMRKLLKAQRTPRVMITDK-LRSYDAARRDLGVEHRSHKGLNNRAE444444444444444110101000011000000001101010000110000000011010100001100000000
189 KVGKVWLIDETFIRGEWCYLYRGIDED----GNLVDARLSK--TRDMAGTKAFFAQAIGLHDAPEKVATDG-LASYPRAIKEEAVEHEVRPCTANPVE444444444444444110101000011000000001101010000110000000011010100001100000000
190 -QIQTYHIDSTYKLRIPFYAVTGKFAE---SIVFPFLYFFVW--DTSENIQVCLTAYFGSI-EPSYFSMDC-QITNAVETAIPQIIWCGVHVLRAVMR444444444444444110000000011000000001100000000110000000011000000001100000000
191 IIRSDTNNDSSYKTRLSLLDIVDVTPT---GMTFSTAFAYLE--EHLNNVNIL----------PRVIVTDR-ALMNVVKIVFPTNLLCRFHIDKNV--444444444444444110000000011000000001100000000110000000011000000001100000000
192 PASVTLDIDDTCDVYDERCFLPIHVYDTERPVAVVLRPGKT-GVEVRAHLRRLVRHIRTRWNTRITVRGDGH--ARPEAMTWCGIDYIFGLSGTKPLA333333333333333110000000011000000001100000000110000000011000000001100000000
193 --QLIVDIDSTHFTYRAHGYHPLYAFEGKYCFNAQLRPGNR-SEEADSFITPVLERF-----NQLLFRMDSG--ATPKLYDLIGQYYLIKLKKNTVLS333333333333333110000000011000000001100000000110000000011000000001100000000
194 -NAKFVFVAFNYFTVYVPAEFAACEYSLKEGIRSIYSTMIDPGEKNMVKLYRNILDYLTKCKTPIVFTPA----ENIGMVKSCKIEVFDIQYLLFILK000000000000000000000000000000000000000000000000000000000000000000000000000
195 -EREFLFVSFNYFTVYQPAELSACRFSLKGGISSNYSTMINPGEKNLGNLYSDTLKWLSASHPVIVYTTP----ELMPVVKSCKIMVYDICYLFLTLK000000000000000000000000000000000000000000000000000000000000000000000000000
196 --AYKVHSDDTPTRLGRLWTYVRDDRSWG-AHPAVWFQYSE--DRRGEHPRQHLKGF------RGVLQVDA----FAGYNALFSVVEAACWA------000000000000000110111000011000000001101110000110000000011011100001100000000
197 --SPFLHADETPIT--YVWTFTTDKY--------VIFQLSK--TREATTAHEFLKNY------DGILITDF----YSSYDAI-ACRQQKCWV------000000000000000110111000011000000001101110000110000000011011100001100000000
198 -PELLAIEDTTSLSSRGWWVHSVLLLEATRTVGLLHQEWWMRDEKESGKWLAAAATSRLRMMSNVIAVCDRE--DIHAYLQDKNERFVVRSKHPRKDV333333333333333110000000011000000001100000000110000000011000000001100000000
199 QQTLLALEDTTSLSNRAMFIHSTLLFAPEVVVGLIEQQRWTRKEKESYKWEQASRHVAERLISDVISVCDRE--DLFEYLTYKQQRFLVRSMQSRCIE333333333333333110000000011000000001100000000110000000011000000001100000000
200 KDTKISRTDPDSGYGFFYLDHRTVDAKH-AIITDTHVTPASV--HDSQPYLDRLDRQRERFFKVEAVGLDA-GYFTPAVCQGLGIAGVMGYRTP----333333333333333110000000011000000001100000000110000000011000000001100000000
201 ENGEVSFTDKDARLEVSYNMQTAVEAKN-HLIVAADITNSPA---DQGQLYEMATQAKQQLVNDITVLADK-GYYNGECLEKCNIIAIVSKQNP----333333333333333110000000011000000001100000000110000000011000000001100000000
202 APLELLHSDLCEMNGGKRYFMTLIDDAT----RFCYVYLLKTKDEALDYFKIYKAEVENQLRKIKRLRSDR-EFFSNEFDLFCGIIHERTPPYSPESN444444444444444110000000011000000001100000000110000000011000000001100000000
203 --FDLVHSDVWGKSGGHNYYVIFVDDYS----RYTWIYFMKHRSQLISIYQSFAQMIHTQFSAIRIFRSDS-EYMSNAFREFLGTLPQLSCPGAHAQN444444444444444110000000011000000001100000000110000000011000000001100000000
204 NGLTLLGVDGVLWRTQYPQVRMVCQMELSLITGSAFDCY-------SVNEMKLAEQLIETTPDNSLTLFDKG--YSLGLLQAWNRHWLIPMKKGLTY-333333333333333110000000011000000001100000000110000000011000000001100000000
205 HGFRLLAVDGSTFLVT-PQARFSRLYDVLLVVAADIEPL-------SLGERILAGEYLPATRVDDLLLYDRG--PAFWLFASHQRHFCVRVPRAF---333333333333333110000000011000000001100000000110000000011000000001100000000
206 PEDAEVAIDITHWPAWKYITLAVVGTDT----PLILVVLLV-DKSKASKYIRWMLRLSRQH-DIGRVYLDA-EFYNSDTISTILNGMARTDLRSSYYS333333333333333110000000011000000001100000000110000000011000000001100000000
207 RNPVDVAIDIHDWLAYKFMTICIVENGK----RFHLKALPL-EFKDRYKVFEELLKHAMSR-KIKRVYLD--HFYDMEYIRILGLKFIIQALRSS---333333333333333110000000011000000001100000000110000000011000000001100000000
208 ---LKVGGDKGG-----GTFKMMIQVANVNTRVIMLFPGS----DSTFNLDVSLETIRCQITMKVFAFGD----YEYLTRMYGPNGRHCCLYCE----999999999999999110000000011000000001100000000110000000011000000001100000000
209 ---VKLGGDKGG-----SSVKLSFQIMNTNSFVFSVFEAP----DTVLNLHLALDQYCDSIEIRIFMSGD----YEFFCNIYGASRRHCCLWC-----999999999999999110000000011000000001100000000110000000011000000001100000000
210 TVVVKESCDGMGDVAVRFSFTVMRITIEH--GSQNVKVFEEPDHETLTAILSPLIAEREAMGIPRTFKFIFRTGYDEKLVREVGSVYICTLCDTTRLE999999999999999110000000000001100001100000000000011000011000000000000110000
211 SVMIKESCDGMGDVAVRFSFLFMSVSVLDDEEEEDIINFTETCHERTWTILWPIVAADLSMGICYTFRFHFRNEYDRERVRVSRSTYHCNLGDCSQTK999999999999999110000000000001100001100000000000011000011000000000000110000
212 ETYTRPEIDVLPFDTIAVSVYGAITDN------GPIPYMISTNFNSVKNLILNFLDWIKDITRTIILVGYM-NLFDIPLLTVYRVIWMDAYKFSCGLS111111111111111110000000000001100001100000000000011000011000000000000110000
213 IEYYSPEYLRWSIDIYAFEFIATLERSNE----RLNIGAIFLGRNN-EDIIEKFLDQLEEVSDSIVLTGYH-TFLENTILERYEVFLFDAAIFFPSSN111111111111111110000000000001100001100000000000011000011000000000000110000
214 --MRVCGVELKG------GEAIISLLSYEFNVPECRKVSFTVTTEAIREFHFAFHKLMQDY-VDEVVIIEREFKLEAAIQLG-ELPVSLLSP------222222222222222101000000000001010001010000000000010100010100000000000101000
215 ---NICGIELKA------NQTILAVQIDG-EYKDLKTKKITLKQESIRSYCNDLLVFLTQN-IEQVYIKKRAFKMESLIQLN-KCTVDLVS-------222222222222222101000000000001010001010000000000010100010100000000000101000
216 YNVLFVGYCLSHDQ----RWLLASCTDL-GELLETCVVNIALRKIGLQKLWEWCIGIVQMTPWRVVIGRLGRGHGELKDWSILQTISKKLKDV-----000000000000000000000000000001010000000000000000010100000000000000000101000
217 NMCLHMAYAQSIDE----RWISVAWGDD-GDIKEVGNFCLGMFEDVCREIWAVTNKIISKKHWRISLVKVGADDDEIEFWMKLPNTLTVFSSD-----000000000000000000000000000001010000000000000000010100000000000000000101000
218 ---ELSSSDGQRFREKGVSIYSHVSDQS--SVFGTKVISCS--PREALYVLDGLLENDTIL--IREHTTDTEEHIFALCRLLGDQTFYRIDKNKDY--000000000000000110000000011000000001100000000110000000011000000001100000000
219 ---LLADADGQKLASPGLSVYTLVANSV---AVNAKNIGLN--EYEGHSLYDVIYGNKTDI--IDMVTGDNHKLNFVILDSIDEATNDLYSVKTP---000000000000000110000000011000000001100000000110000000011000000001100000000
220 ---LGLASDGFNPFSISYSMWPVVLIPYNQTFFMLSLLIPGP---DIDIYLQPLIDELNDLAAILWTIND--SGWST-------KGKFACPIC-----000000000000000110000000011000000001100000000110000000011000000001100000000
221 ---FAMCTDGINPFSSRHKSTL-------CSF-------KDR---DIDVFLEPIIDDFERLAMLFCTINE--SGQTV-------KGKWACSEC-----000000000000000110000000011000000001100000000110000000011000000001100000000
222 SGKRLRLVDGTAISSAEWRLHMGYDPHTCQFTDFELTDS------RDAERLDRFAQTA-----DEIRIADRGFGSRPECIRSLEADYIVRVHWRGL--333333333333333110000000011000000001100000000110000000011000000001100000000
223 ---RLPIVDGSSLQGTDDRVHLALDLTHMTLHAVDVTGV------DGGESLTRSPWQA-----GDIVLADRG-YNQPRVILDLDVGAIVRLNLTAM--333333333333333110000000011000000001100000000110000000011000000001100000000
224 -EVTFLSQDDKARVQHKLIPSVIAAIEIKTYSGPTYIAIRSA--HDSSTALSHLEDINRINKPVMIKTVDGGEKTIHCAKTYFGMFVATNAPGRSAF-444444444444444110110000011000000001101100000110000000011011000001100000000
225 ---VFACIDDKHFIKFKIIPSVVLLVDIPFYSGQVFVGLKDG--FEASSPIRHATELYKT-RHILFIYSDGGLSVQLSLIALFVLIAGRTAPSHS---444444444444444110110000011000000001101100000110000000011011000001100000000
226 PKVLYIEGDGVWIGKHHEFKRGFIHEGVDQLINPVYFGCFGT---SRDLFQEIGDYLQTHYETIIIANSDGGGYEASKFEEILSFNYCLDSYH-----444444444444444110000000011000000001100000000110000000011000000001100000000
227 PKNLTIEGDAFMIKKKEAGQLTLVHHYRIQIINRHDFLSVGH---QGRLEARLSDYLDRHYGQTIFLASDAGGYEPAKLLSLVHGEYFLDRYH-----444444444444444110000000011000000001100000000110000000011000000001100000000
228 DGRLVLAVDVSPWLFIPGWPYSFVAVLEMSWTQVLDAVRLGP--DATAVTAAQLRDVVERLEPDIVIVTDAG--DVTRLAWVLPVELVGRVRG-----333333333333333110000000011000000001100000000110000000011000000001100000000
229 EKWQWIGIDASKIAITFGWQFSTVVALAESWTYQLDQQRITS--TAIEVAYSQLKLLVPQLPKNTIVVLDRG--DANWLWCRCGIGVLGRLK------333333333333333110000000011000000001100000000110000000011000000001100000000
230 TTTPLKIIDSSTLPKSGIKLHLRLVYAEKYPDKAVLTNAK----EHDRGQLEVLVDD-----KECMYVFDRG--LDYERFDRMGYFFVSRLRKN----333333333333333110000000011000000001100000000110000000011000000001100000000
231 -LGDLVSIDGSLITAKKAKVHCGFDI---IPTQVYLTDGN----GAERLFIDQILTE------GQTGVMDRG--QSHDIFDLLNKHFVCRIK------333333333333333110000000011000000001100000000110000000011000000001100000000
232 LKQVEIFTDGSCLG-PGPGGYGAILRYR--GREKTFSAGYT-NNRMELMAAIVALEALKE-HCEVILSTDSQNVDLWQRLDAAQIKWEWVKG------777777777777777110000000111000000001100000001110000000011000000011100000000
233 FDILKIYCDGACSG-PGKGGWGAILIWK--DTTKAISGFEE-NNRMELTAAIEALKVIKR-NVKVEVYTDSKNVDLWQELELLDVSWRWIRG------777777777777777110000000111000000001100000001110000000011000000011100000000
234 -LTVIVYSDGSLSE--GAAGYGFTIHQN--GRSLRQGAGRLGVFDAEVRGALDGLKAALRLSQKIVVCLDNISQGVFLAFQALQTDIRWIPGHSNI--777777777777777110000000111000000001100000001110000000011000000011100000000
235 --STIAYTDGSLNK--TGKTTSAVIIP---SLNIEEATTLSRVFTVEAEAINRTLELVYHLVAKLTIFSDSRKYPIINAILTTKINLYWIPSH-----777777777777777110000000111000000001100000001110000000011000000011100000000
236 ENALTVFTDGSS-----NGKAAYTGP-------KERVIKTP-AQRAELVAVITVLQDFD---QPINIISDSAQLNQLFNLLQQPFYITHIRAHTNLPG777777777777777110000000111000000001100000001110000000011000000011100000000
237 VPGPTVFTDASS----STHKGVVVWREG--PRWEIKEIADSGVQQLEARAVAMALLLWPT--TPTNVVTDSAPSTAAAFILEDMAAVLHVRSHSEVPG777777777777777110000000111000000001100000001110000000011000000011100000000
238 VGAETFYVDGAANR-TKLGKAGYVTN-----RGRQKVVTLT-NQKTELQAIYLALQDSG---LEVNIVTDSQESELVNQIIEQKVYLAWVPA------666666666666666110000000111000000001100000001110000000011000000011100000000
239 VVQGPTYYTDGGKK-NKVGSLGFISS------TGVKFRKHE-NQQLELRAIEEACRHGP---DSMNIVTDSREESIINPIQARALGVHWVPG------666666666666666110000000111000000001100000001110000000011000000011100000000
240 WKWDEIGMDFITGLGGYDSIWVIVDRLT----KVARFIPVKTTYGGNKLAELYFARIVSLH-IPKKIVSDR-QFTSHFWKKLQGTRLNFSTAYHPQTD444444444444444110000000011000000001100000000110000000011000000001100000000
241 -PFEVLSIDFITGLDSRDTILTVTDKFS----KAVILVAGQEKWDAPRWAEAFYKEVICRW-PPLAIISDR-KFTSQFWKCVLGVKSWMTTAYNPRSK444444444444444110000000011000000001100000000110000000011000000001100000000
242 EKKFVLTTDASN------LALGAVLSQN--GHPISFISRTLNAIEKELLAIVWATKTFRHYGRQFLIASDHQPGAKLERWRVRQFKIDYIKGKENSVA000000000000000110000000111000000001100000001110000000011000000011100000000
243 QNDFEVFCDASR------QDLGCVLMQE--RKVVVYTSCQLKTHDLELAVVVHALKIWHNYGNRCEVYTDHKLNMRQRRWLELNMGIHYHPEKAN---000000000000000110000000111000000001100000001110000000011000000011100000000
244 TGHWVMQFDGSLSL---GAGAGVTLTSPTGDVLRYLVRLD--NNMAEYEGLLAGLRVAAGLIRRLLVLGDSQMDAYVRQVRRMGIELRHVPRRDN---000000000000000110000000011000000001100000000110000000011000000001100000000
245 KEWWTLRVDGASRS---GSGVGLLLQSSTGEQLEQAIRLG--NNKVEYEAIMSGLNLALTLISKLRIYNDSQMTQYLTKVRDIEWTIEKIPWADN---000000000000000110000000011000000001100000000110000000011000000001100000000
246 CSPGIWQLDCTHLE--GKVILVAVHVAS----GYIEAEVIP--AETGQETAYFLLKLAGRW-PVKTIHTDN-NFTGATVRAACGIKQEFGIPYN----444444444444444110000000011000000001100000000110000000011000000001100000000
247 IEGQHLHIDIFYAQ--NLTFLTCIDAYS----KYLVVKEIT--NKKNIDIKVYEILQTFP--QVKTIMTDN-SFTSAQFKSFLGISIHYADPRH----444444444444444110000000011000000001100000000110000000011000000001100000000
248 IIWESLSVDVGSQG-PGIVEYKGVDTKT---GEVLFEREPIPNNMGEFLAIVHGLRYLKER-SRKPIYSDSQVDEAEEWLNTHETPILKWQTDKWGEI777777777777777110000000111000000001100000001110000000011000000011100000000
249 ----TLEFDGSSKG-PGSAGAGAVLRAED--GSKVYLREGVGNNQAEYRGLILGLKHAHEQYQHINVKGDSQCNEAKELKSKFDINHVPRQYNSEADV777777777777777110000000111000000001100000001110000000011000000011100000000
250 GPGSRYEIDATIADIGRPTLYIVIDVFS----RMITGFYIGF-NPSYVVAMQAFVNACSDKGLPDVLLADR-ELMSHQVEALVNVRVESAPPRRGDAK444444444444444110000000011000000001100000000110000000011000000001100000000
251 ----RAHTDHYQCDTSKPWITALRDHAT----GQVLATSLSF-SPSNYSVLGVLRDCARRWRLPESIVVDNGEFNSIYFETTLGVSKQSRPPGEPRSG444444444444444110000000011000000001100000000110000000011000000001100000000
252 QELKVVVSDLTYVRQKWHYICVLVDLYN----REIIGYSAGP-HKSAELVQRAFASVKYNL-RLELFHTDR-EFKNKLIDQALGIERSLSEKGTPYDN444444444444444110000000011000000001100000000110000000011000000001100000000
253 EPLKKCYTDVTQFKEDRVYLAPIIDGYN----AEIIAYNISF-SPNMEQQYEMLSQLQDNR-EGMILHSDQ-QYQHITYRQILGIKQSMSRKGTSADN444444444444444110000000011000000001100000000110000000011000000001100000000
254 YAPGYLHIDVKYLPTSRRYLFVAIDRAT----RWMFIGIYS--NKTAANARRFLRDLERACLHIRTILTDN-LCAERLVDLASRIEVSRHV-------444444444444444110000000011000000001100000000110000000011000000001100000000
255 YPIGYMHVDITELRQGKQYLFVAIDRMT----KYIYIELYE--RQTQDNAVLFLKNLQQDCFKITHILTDN--GAQFSYNLLAKPKDDKVHPF-----444444444444444110000000011000000001100000000110000000011000000001100000000
256 PAPGFVEADLVAHSGSFIQTFVLTDIAT----GWTECAPLL--VREQTLLSTVLTELRKQLFALLGLDTDN-VFMNETLKAYCNIVFTRCRPYRK---444444444444444110000000011000000001100000000110000000011000000001100000000
257 -SPGYLRIDSV-HQQKGVYHINAVDCVT----QYQVVATCE--KISEAYLIPVLKEMIEAFFVILGIHADN-EYINYQVAKLLLIELTKSRP------444444444444444110000000011000000001100000000110000000011000000001100000000
258 APNEVWSIDFVMDAGRRVKCLTVVDDFT----KEAVDIVVDH-GISGLYVARALDRAARFR-YPKAVRTDQ-EFTSRALDQWAGVTLKLIQAGKPTQN444444444444444110000000011000000001100000000110000000011000000001100000000
259 YPGHVWAYDFVEGRGRKFRILTIIDEAS----RECLALIVAR-KLKHEDVLAALAYLFISR-PPAHIRSDN-EFIATAVQKWLGVKTLYIAPGSPWEN444444444444444110000000011000000001100000000110000000011000000001100000000
260 DAMQWINGDGYLHNVIRPKTWFWQDVKT---RKILGWRCDV--SENIDSIRLSFMDVVTRYPEDFHITIDNTKVKEDDPKGLFGAKMHWTSVVAGK--444444444444444110000000011000000001100000000110000000011000000001100000000
261 HAMEHVNADCHKFDVDRCQIVAFQDIYS---GKVLSWRIDH--TPNEAAVMSAFGEMVETW--PEHCTFDNGKVRDDDPMGVLGIQIHWATPGHGQ--444444444444444110000000011000000001100000000110000000011000000001100000000
262 ESNQRWCSDGFEFCGERLRVTFALDCC----DREALHWAVTTGGFNSETVQDVMLGAVERRSSPVEWLTDN-CYRANETRQFAGLEPKNTAVRSPESN444444444444444110000000011000000001100000000110000000011000000001100000000
263 --HEQWHTDISYIKGVFYYFISIMDGY----SRKIPDWALC------ENMEGINIELLVAREAKARIIHDN-QFISKDFKSLVELYETAARVCHPQSN444444444444444110000000011000000001100000000110000000011000000001100000000
264 HLGELVQIDGSDHHPACTLLVLFIDDAT---SRLMEMRFVP--SESTFAYFAALECYLTRH-RPTAFYSDKHGHGMTQFGRALNIEILCANSSQ----444444444444444110000000011000000001100000000110000000011000000001100000000
265 -FGHIVEVDACVSV-KKYYIYHAIDAGT---GKLLGFWMDD--EETNFGYCKLLKQVLEKY-APNIIKTDRRENSVTNLTYCLEIQVKSESQPT----444444444444444110000000011000000001100000000110000000011000000001100000000
266 HELCVAVFDLEKVLKFAVYNFTVYDIGN-QGYCYMWDESEGK----SNEIGTCLLKFIESMYKEFSFYSDNCIYSMWEYA---KITHTFLERGHTQS-666666666666666110000000011000000001100000000110000000011000000001100000000
267 TDTCVLSFDLQQCLQLWTYNLTIHNCKT-NASCYVWYESLAK----ANDISSCLFNYLKNLISNVIMYSDCCVIAMCLYFL--TIDHKFMVPGHSR--666666666666666110000000011000000001100000000110000000011000000001100000000
268 VMDDTIAIDATHIEWFGYKGHLAVGTK----SQYILQSLFSS-LNDGKAAIPLLKGIHERLLPISYSTLDAG--DYPAIYEQIRAQSIIAYNKKNESE333333333333333110000000011000000001100000000110000000011000000001100000000
269 DFMAMVGVDSTSLDYYGYKVHIMYDLP----TLAPLCHIVTP-NHDVTQLLPLLEKMGIR-LFMRGLLADMA--DSKEKVELLGISMINLVNRRNSKK333333333333333110000000011000000001100000000110000000011000000001100000000
270 -KGCFCVTDGKNYAHSVKVTGVLCYGF----DGTLIWGKHNF--PGSWNDGEMSRQLQRRLIEGGCCASDSAPVSDTCRKRIVAGLLAMSVAITSV--333333333333333110000000011000000001100000000110000000011000000001100000000
271 -ENCFGFLDGLNLPCSHYCSCIIAFAP----DGTIMYAILNA--PGSWHDSAIAVPLYERLPKGYRIISDTARKSQRLQRQILMKLLNEEVVS-----333333333333333110000000011000000001100000000110000000011000000001100000000
272 SPLCVLAIDASFHRERGIEQSCCALIDVQQALTVDVRQTLTGRLEQTADQLDDVLLDLRTVLDLAAVVADGN--AKEPIVETVGLPFISRLPRNANLN333333333333333110000000011000000001100000000110000000011000000001100000000
273 EGKKAIAFDPSYINKWGLELGGLAILDIDTAFHLKAIKTIDVLLTFYKRKLLEHKEALLTL---KYLVVDAY--SKDSFITPMKFEIVSRLRNDANLN333333333333333110000000011000000001100000000110000000011000000001100000000
274 SNQIIWFVDDTNVYKPINGAIFIFNPR----TGQLFLKIIHTKWKTAEEVAALIRSLPV--EQPKQIIVTRKLDPLEVHLLDFNIVIKGSE-------000000000000000110110000000000000001101100000000000000011011000000000000000
275 ----VIIVDDSMAYVIVNGFISIFDPQ----TGRLVLSVVHARWRTADLLVGYISSLPQ--LRPTTVVVCSRIDPIRTLLSVLPVVVRGTS-------000000000000000110110000000000000001101100000000000000011011000000000000000
276 ILDQIIFVDGKRRSIFAELCVGAVIWDRELFSPDKPPVKERVDLYMRSLEIEEVRKHMDK---NILIVKDG--PAARELPFEENVGPIGLVKNIGVTE333333333333333110000000011000000001100000000110000000011000000001100000000
277 ----VAFVDGVRRTAFASLGAGAVLIEL-VKESMLHSIVKRYNRIMREELEVRVARKLAQQ-NPTLLICDG--TLSNRLRGTTCVGYIKTIKKLFIRR333333333333333110000000011000000001100000000110000000011000000001100000000
278 QEEKELEATVQKDQ--NQWTYKIHQE-----EKILKVGKYAKAQVVQKIGKEALVI------WGRIPKFHLPIWEQWWDNY--TWIPDWDFVST----000000000000000000000000000000000000000000000000000000000000000000000000000
279 REDLPLEVEVVSLG--TQWGYMFKQD-----KQVLKTGKFAKADALTRLGRESLVY------WGRLPEFRIPQWNTWWAEH--NWIPEVKAVHT----000000000000000000000000000000000000000000000000000000000000000000000000000
280 PGLCQVFADATP---TGWGLAIGHQ--------RMRGTFVAPIHTAELLAACFARSRS----GAKLIGTDNSTSFPWLLGCTAGTSFVYVPSAL----777777777777777110000000111000000001100000001110000000011000000011100000000
281 VPLPRVATDATP--THGAISHITGG--------SAVFAFSKVIHVQELLMTCLARIMI----KPRCLLSDSTQTLPWHFAVLAPIQLYFVPSKY----777777777777777110000000111000000001100000001110000000011000000011100000000
282 -PRKMYSCDFETTTDCRVWAYGYMNIE---DHSEYKIGN----------SLDEFMAWVLKV--QADLYFHN-LKFDGAFIINWHTVIYDSLKKLPF--111111111111111110000101000011100001100001010000111000011000010100001110000
283 --TCYYAGDFETTTETEVWLSCFAKVIDYDKLDTFKVNT----------SLEDFLKSLYLDEDEFIIFFHN-LKFDGSFLLSFTLTFRDSLKILNF--111111111111111110000101000011100001100001010000111000011000010100001110000
284 DPNAKTWMDIEGRP-EDPVEIALYQPS----SGCYIHFFREP-ATQPGLTSAVIDALPR----NMVITCQG-SDDIRKLLESQDIKLIDIALSKTDSR000000000000000110000101000001100001100001010000011000011000010100000110000
285 SPKETTWIDIEGPA-GDPVELAIYQPE----SGNYLHCYRAP-AARPGLISAIIKALPK----GMVLTAQG-SDDIEQLILMHDIKVVDVKLTSEHAR000000000000000110000101000001100001100001010000011000011000010100000110000
286 SSEIICAFDIGA------KNPARTVLEVKVRVLDISKLDW------SSDWERHIAKDLSQY--YTTVLLERQGFLYHTS----AAKVICVSPV-----222222222222222110000000010100000001100000000101000000011000000001010000000
287 --HVVCSIDVGT------RNPARTLLEIRLRVLSVDKLDW------STDWEHRVARDVCSV--ADVVLVEKQGLLFG------QTPVLCRNPA-----222222222222222110000000010100000001100000000101000000011000000001010000000
288 ---KHLSIDIESFSDFEILLFAYSVD-----GQPVEVVDLAQ----GETIPEDVIKSLSDE--TVIKHAFN-ANFERVCLSRFPRGWHCTMVWAATLG111111111111111110000101000001110001100001010000011100011000010100000111000
289 ---KKLWFDSETFC-VEVMIITYALN-----DDPVSEWDITS----GAKMPEDLKAYLQDP--SIEIYAQN-SHFDRTMMRHDIERWRDTMVKALAHG111111111111111110000101000001110001100001010000011100011000010100000111000
290 --KLTLIMDRTNWKQSHLNLLVIGVVLGNLPLAWKELKHGG--NSESRARMMLVGQLLGRIRRWTVLIADRE--LGQEWFTFL-IKRCICIRANTVLD333333333333333110000000011000000001100000000110000000011000000001100000000
291 --VLMLAIDRTQWR---NNLFFISLIWSQIPLYWEILPKRG--STNIQEQQNLITPVLVLLDYQIIILGDRE--GSVKLAQWL-VKFVLRVKQERYIQ333333333333333110000000011000000001100000000110000000011000000001100000000
292 PYECEIFSDVS------LTGWGASCGMQ---RTHGWWSIEDRINALELKAAFHALKCFALH-CRILLRIDNTLSDLARDMWKWLLFASYIASIDN---777777777777777110000000111000000001100000001110000000011000000011100000000
293 PNWQIITTDAS------LSGWGATFQNL---SAQGLWSAAESINILEIRAIFRALTHWETR-LAIRIQSDNAAAGEISKILRWQISAVHIPGLLN---777777777777777110000000111000000001100000001110000000011000000011100000000
294 VSAPYITVDDTGAR-HARDSFHTTQIGAE----FTAFRTTA--------SKSRLNFLSLLR-YQDYVLNDA----AFDYLDGR-PALVAKIRSHE---000000000000000110110000011000000001101100000110000000011011000001100000000
295 EVSRTITVDDSGAR-HQGRNGYVTQIGND----FAWFASTG--------SKSRINFLQLLH-DITYTLNSH----ALSYLREE-KEPLRRLQTH----000000000000000110110000011000000001101100000110000000011011000001100000000
296 --MRIVAADTGGAVPIGLIATVAVLVEKPRSAKEVMVKYANP-RQAIRDEVLLAIELARKV--PDVIHLDSTKELSKDLQPLAEIVAIGK--------000000000000000110000000011000000001100000000110000000011000000001100000000
297 ---RIVSADTGGALPIGLIATAAVLVERPKTAKLSIAKYSDP-RMALKDETFLALKLAKKV--PDVIHLDSTHELSKDLQPLAEILAIGK--------000000000000000110000000011000000001100000000110000000011000000001100000000
298 ---SDATGDGTGYSRKRLFAYSFSIMDLRRMYIASGTSMK-----SERNAYDNAMRIVNKIINIDSIRLDRYYVDKLGDT----KVYIIP--------000000000000000110000000111000000001100000001110000000011000000011100000000
299 ---GDFSGDGTGYSKGKDFRYVFRIIDIDGMYVGFGYSDR-----SEKDAFEKALGMLKSMVKVNSISLDKYTLRLFDAET---AVYVI---------000000000000000110000000111000000001100000001110000000011000000011100000000
300 -MSKALAIDFST------SNTGYAFRNPLTNEYVVGSIAGGKPLERAKIIADGITEVIEHY-FDYFIYIEEPGSFLGVMRN--NIGYVDISNSMWCS-222222222222222110000000010100000001100000000101000000011000000001010000000
301 --KKILAIDFSTAS--KDEGTGYAFRKD--GQLYVGSIKAYNAWERTFDIVNAIKDIIDEF-KDYHMAIETPGYFIGAIDG--VNGYTFIDNSKWCS-222222222222222110000000010100000001100000000101000000011000000001010000000
302 HPVLLIVDDTHDHKEPAIQLLVIGVKDLVQIYVIHIIAYIPREVKFKTKIDALLEFLSSL-LNVKAKVFDSW--VNSRTLQGN---TVGELKSSARVV333333333333333110000000011000000001100000000110000000011000000001100000000
303 --VAVIIDDTVDHKERGVQLLTVAIVDLSRAFMVGAFPYAVRVTEFKTKIEMAREMLDVL-FRVSRVVFDSW--WSEKLVKEN---VVSELKSNRRLL333333333333333110000000011000000001100000000110000000011000000001100000000
;
endblock;
begin mrbayes;
	lset applyto=(1,2) rates=gamma;
	prset applyto=(1) aamodel=fixed(blosum);
	unlink statefreq=(all) shape=(all);
	prset applyto=(all) ratepr=variable;
	mcmcp ngen=10000000;
	mcmc;
end;
