# Supplementary material for: The RNase H-like superfamily: new members, comparative structural analysis and evolutionary classification
Source: Nucleic Acids Res. 2014 Jan 23;42(7):4160–79. doi: 10.1093/nar/gkt1414 (PMC3985635; doi:10.1093/nar/gkt1414)
Supplement: Supplementary Data [file supp_gkt1414_nar-02849-r-2013-File008.zip › SupplementaryFile5.txt]

(I.1.UvrC.PF04859.COG0322_8134799:4.120146417913525e-02,I.1.UvrC.PF04859.COG0322_149135311:1.082549702535815e-01,(((((((((((((C.9.PF01609.COG5433_140772:1.218850292346788e-01,(C.26.PF13359_348685031:7.425781833492957e-02,C.26.PF13359_375166267:1.834726877549614e-01)1.000:3.238107948790239e-01)0.457:6.172831996390209e-02,C.9.PF01609.COG5433_304284345:6.712433402442490e-02)0.797:1.059177233631488e-01,(C.15.PF01609_156975296:1.049975529465820e-01,C.15.PF01609_344339535:1.732865358910660e-01)0.952:1.402876387308802e-01)0.330:5.445037537363247e-02,(C.24.PF01609.PF13546.COG3385_81859013:1.065533862045851e-01,C.24.PF01609.PF13546.COG3385_257448033:1.949087740148315e-01)0.933:1.067611173395947e-01)0.074:3.072332298839893e-02,((C.22.NurA.PF09376_288931955:1.352596452062847e-01,C.22.NurA.PF09376_196180112:2.321293082225621e-01)0.993:2.070529658514437e-01,((((C.27.NurA.PF09376.COG1630_352682400:1.486087555460688e-01,C.27.NurA.PF09376.COG1630_48477314:1.046739791071786e-01)0.558:1.162960086263601e-01,C.18.NurA.PF09376.COG1630_74536115:1.383806655366253e-02)0.506:6.220782024472560e-02,C.18.NurA.PF09376.COG1630_389852559:5.198906080479952e-02)1.000:2.802002241979716e-01,((C.23.PF13546_302466390:1.387948873551821e-01,C.23.PF13546_297550311:1.231136727032963e-01)0.912:1.324167419205344e-01,(C.21.NurA.PF09376.COG2380_81553694:1.103693754337812e-01,C.21.NurA.PF09376.COG2380_288817580:1.803423360380187e-01)0.943:1.963582134250410e-01)0.415:1.043693076265173e-01)0.199:9.343718306009596e-02)0.187:7.962739815751903e-02)0.071:4.174292552411262e-02,(((C.28.PF01609.COG3385_296439653:1.149956048230727e-01,C.28.PF01609.COG3385_390951196:1.596656391469044e-01)0.965:1.155777987019120e-01,C.14.PF01609.COG3385_389578810:1.704332528117770e-01)0.486:8.693808617060361e-02,C.14.PF01609.COG3385_81324981:1.524858083286979e-01)0.439:6.169098846423364e-02)0.096:4.169626225735126e-02,(((((C.5.PF01609.COG5421_81325552:1.540368603503304e-01,C.5.PF01609.COG5421_330506541:1.797219714773365e-01)0.977:1.108945260714651e-01,((C.16.PF01609.PF13546_75542468:1.705032661596416e-01,C.16.PF01609.PF13546_168698207:1.372680476327391e-01)0.356:3.053504818424791e-02,(C.29.PF04693_15897859:1.293488410652758e-01,C.29.PF04693_374634235:3.859864999947821e-02)0.997:1.135572974815718e-01)0.996:1.293479829303753e-01)0.201:3.218316847416106e-02,(C.13.PF13701.PF01609_123452517:2.305464088946677e-01,C.13.PF13701.PF01609_298501884:1.128114131243637e-01)0.969:1.310478906817552e-01)0.142:2.746181978896843e-02,(C.25.PF01609_325282707:1.779247542762593e-01,C.25.PF01609_300337545:1.216732156921972e-01)0.946:9.638125445393703e-02)0.194:3.636975642125907e-02,(C.17.PF01609_75539327:7.305851125330630e-02,C.17.PF01609_262191778:6.450907905591023e-02)1.000:1.965322061628061e-01)0.098:2.967023890638517e-02)0.293:6.195034954221396e-02,(C.1.PF04827.PF13359.KOG4585_74732341:1.761619637739100e-01,C.1.PF04827.PF13359.KOG4585_294461638:9.285936648396205e-02)0.991:2.643523976097852e-01)0.048:3.721479199832853e-02,((((C.11.PF01609.PF13612_75486082:1.245434227966018e-01,C.12.PF01609.PF13737.COG3039_15899730:1.361242930034171e-01)0.384:4.254690438535438e-02,C.11.PF01609.PF13612_341631216:1.239722189876771e-01)0.208:3.593092136633762e-02,(((C.3.PF01609.PF13586.COG3293_122500378:1.369352489145329e-01,C.3.PF01609.PF13586.COG3293_385339131:6.245320603285375e-02)0.992:1.319938643829456e-01,(C.4.PF13613.PF13359.KOG1121_386837545:2.197832177401585e-01,C.4.PF13613.PF13359.KOG1121_763133:1.067623482723510e-01)0.978:1.594091777323259e-01)0.547:6.126444657623459e-02,(C.6.PF01609.PF13586.COG3293_122611732:1.331987985873551e-01,C.6.PF01609.PF13586.COG3293_380344364:1.154452883733620e-01)0.991:1.137104736531087e-01)0.462:4.350854005847413e-02)0.039:2.061328767616565e-02,(((C.7.PF01609.PF13751.COG3039_292630800:1.270111143840219e-01,C.7.PF01609.PF13751.COG3039_226944557:1.309638244416068e-01)0.991:1.088661525414599e-01,(C.2.PF13751.PF1609.COG3039_242138353:1.407367548105937e-01,C.2.PF13751.PF1609.COG3039_392455463:1.906418668782264e-01)0.993:1.269852887916892e-01)0.120:2.712140486074403e-02,(C.12.PF01609.PF13737.COG3039_136129:1.699357369855324e-01,(C.20.PF01609_47076660:1.631786082190868e-01,C.20.PF01609_383319937:1.611128434139754e-01)0.211:2.824853727432522e-02)0.032:2.170192508434268e-02)0.093:2.898638117686307e-02)0.091:2.608634771279229e-02)0.047:1.963397804740779e-02,(((C.10.PF13546.COG5659_549103:1.187356171777862e-01,C.10.PF13546.COG5659_386836247:2.581725811972937e-01)1.000:2.942644353975639e-01,(C.8.PF13843_307196437:1.664627000104396e-01,C.8.PF13843_242759901:1.233983253548660e-01)0.883:9.034527955018018e-02)1.000:1.071819923206681e-01,(C.19.PF01609.COG3385_16120204:1.569744128754656e-01,C.19.PF01609.COG3385_284161682:9.967884082247658e-02)0.925:1.541386650631932e-01)0.145:2.710732343263842e-02)0.777:1.407371688502209e-01,(((((((((A.26.DUF1092.PF06485_113536933:1.124754611472554e-01,A.26.DUF1092.PF06485_75906361:1.279383917381032e-01)1.000:3.994687631109536e-01,(A.15.PF13683.COG2801_205371837:1.270637606775904e-01,A.15.PF13683.COG2801_94495266:1.065164600335196e-01)0.761:7.079849535685227e-02)0.295:6.939088937371744e-02,((A.1.PF00665.PF13333.COG2801_75442125:1.387260348767436e-01,A.1.PF00665.PF13333.COG2801_241889773:9.591397379635196e-02)0.941:9.516717559202895e-02,(A.19.PF00665.PF13683.COG2801_294956555:1.892217732232547e-01,A.19.PF00665.PF13683.COG2801_328947754:1.732408355984519e-01)0.440:3.442402509307448e-02)0.334:3.237479321373585e-02)0.140:2.778539395160994e-02,(A.14.PF00665.COG2801_135965:1.974646804819522e-01,(A.14.PF00665.COG2801_194367340:1.393984935206339e-01,(A.17.PF02914.PF00665.COG2801_1351292:1.780443375573195e-01,A.17.PF02914.PF00665.COG2801_254510363:4.145635048175368e-02)0.998:1.767587107308668e-01)0.595:4.660452408987822e-02)0.448:5.011219976979915e-02)0.058:2.779414561171345e-02,(((((A.9.PF01610.COG3464_549101:6.609672366420789e-02,A.9.PF01610.COG3464_226349911:2.001001061294064e-01)0.883:2.848501032104137e-01,(A.22.PF03400.COG1662_237809941:1.250066721700533e-01,A.22.PF03400.COG1662_158334413:1.674999176688428e-01)0.770:9.040136481552762e-02)0.332:8.751547673482445e-02,((A.13.PF12762.COG3676_159154690:1.438355467787890e-01,A.13.PF12762.COG3676_198411948:1.303690800300263e-01)0.969:1.726243978327124e-01,(A.16.PF13610.PF03050.COG3316_81775735:1.075189051103906e-01,A.16.PF13610.PF03050.COG3316_196188062:1.614135447775676e-01)0.591:5.865468166331844e-02)0.488:5.490330013566615e-02)0.443:7.136314153493033e-02,((A.20.PF01359_74959823:2.151144965280450e-02,A.20.PF01359_308482157:1.587965876486262e-01)0.971:1.799870969868305e-01,((((A.10.PF13358_141446:1.350874548834601e-01,A.10.PF13358_325186123:1.036569013885240e-01)0.999:1.129832731547832e-01,A.3.PF13358.COG3335_119947277:1.434485599956808e-01)0.719:5.783313992300548e-02,A.3.PF13358.COG3335_75440988:1.484525531273757e-01)0.425:4.001238203074472e-02,(A.4.PF03184.KOG3105_74762678:1.272606796847542e-01,A.4.PF03184.KOG3105_392573028:1.654240281978833e-01)0.996:1.776676060162389e-01)0.323:3.375521832881782e-02)0.370:4.094570329073739e-02)0.496:1.068083952810602e-01,(A.28:1.124021680630676e-01,A.28_340386950:1.470750928028833e-01)1.000:3.429204080220686e-01)0.525:1.014302920286820e-01)0.007:2.186661104741600e-02,((((A.11.PF00665.COG2826_296439650:1.119194676403408e-01,A.11.PF00665.COG2826_209694648:8.974952565602512e-02)0.971:1.364997455657080e-01,A.2.PF00665_58698955:9.686702713305105e-02)0.712:5.888074464260078e-02,((A.2.PF00665_77416881:1.593686298513808e-01,(A.27.PF00665_81775858:1.718798275472787e-01,A.27.PF00665_383784580:1.127935954732745e-01)0.894:9.434924003801502e-02)0.242:3.143047996299185e-02,(A.18.PF00665.COG2801_478178345:9.620475991630907e-02,A.18.PF00665.COG2801_269468916:9.166842406240376e-02)0.901:8.512826891250325e-02)0.410:5.135183311510035e-02)0.093:3.511505756078124e-02,(((A.5.PF00665_75140134:8.803220665556737e-02,A.5.PF00665_78708690:1.293823258301732e-01)0.600:8.634445771128722e-02,(A.23.PF06782_29839719:6.246901338813250e-02,A.23.PF06782_194467282:1.661520095135177e-01)0.966:2.930936742438471e-01)0.397:8.272967607335914e-02,(A.12.PF00665.COG2801_122245631:1.355096372786133e-01,A.12.PF00665.COG2801_154271185:8.072614664236472e-02)0.986:1.355431704128930e-01)0.059:2.945902997757637e-02)0.003:9.814350739892612e-03)0.002:1.635797289633404e-02,(((A.24.PF07592_81659280:1.622354540267719e-01,A.24.PF07592_196176483:1.198145965930167e-01)0.883:1.352936115998963e-01,(A.8.Mule.PF10551_123472691:1.017254143374415e-01,A.8.Mule.PF10551_356537635:2.435754269635809e-01)0.980:2.853904497184410e-01)0.246:1.286282618429185e-01,((A.7.PF00665.COG4584_2497382:1.036550069683435e-01,A.7.PF00665.COG4584_377561901:1.642818375008319e-01)0.963:9.299571735118407e-02,(A.21.PF00665_268579455:7.721569213120061e-02,A.21.PF00665_195401778:1.253585623658229e-01)0.999:1.457937682261605e-01)0.199:4.614569584647873e-02)0.006:2.117822542496937e-02)0.011:2.526545090935136e-02,((A.6.Mutator.PF00872.PF10551.COG3328_135949:1.360892767678963e-01,A.6.Mutator.PF00872.PF10551.COG3328_81458892:1.328651998130956e-01)0.950:1.784610177997871e-01,(A.25.PF00665_77463343:1.912473113464450e-01,A.25.PF00665_81747977:1.450801696170715e-01)0.832:9.261381093918859e-02)0.065:5.875951834431438e-02)0.325:1.474403493256137e-01,((B.4.PF12017_88926256:1.862267780253660e-01,B.4.PF12017_334855398:6.492460208569133e-02)0.872:3.039769005224622e-01,((((((B.6.KOG1121_17570705:8.576990317519272e-02,B.6.KOG1121_341882465:1.637142251573394e-01)1.000:3.810825823164352e-01,B.1.Hermes.PF04937.KOG1121_307195319:1.414260759874971e-01)0.380:8.288789764555779e-02,B.1.Hermes.PF04937.KOG1121_74766139:9.949491199020531e-02)0.650:6.476884873541432e-02,(B.3.DUF659.PF04937_122203691:3.214043457592665e-02,B.3.DUF659.PF04937_115479959:1.739719601646560e-01)0.889:1.153033779947386e-01)0.345:3.201580832799187e-02,(B.5_170027752:8.223667838736999e-02,B.5_391333164:2.050683274264443e-01)1.000:1.523788449549924e-01)0.434:6.114198833297845e-02,(B.2.DUF4371.PF14291_12643558:2.551593110633177e-01,B.2.DUF4371.PF14291_221116457:7.664736491921166e-02)0.545:7.814692101482285e-02)0.371:1.890360535207466e-01)0.986:6.042084904646313e-01)0.510:1.496038859190910e-01)0.517:1.494563695640565e-01,(((((((((D.2.RuvC.PF02075.COG0817_67472394:1.129824500656959e-01,D.2.RuvC.PF02075.COG0817_225849642:1.024982199875202e-01)0.721:5.413042908356432e-02,(D.25.DUF3882.PF07066_9630627:7.797213953011280e-02,D.25.DUF3882.PF07066_9628684:8.040129388354762e-02)0.996:1.373412997453241e-01)0.330:4.710971432374488e-02,(D.10.RRXRR.PF14239_291529631:1.445637058356893e-01,D.10.RRXRR.PF14239_124003405:1.041063356919143e-01)0.998:2.227406883310422e-01)0.208:4.927877879695192e-02,((D.13.Ydc2.PF09159_1723534:1.242092375574661e-01,D.13.Ydc2.PF09159_241163695:2.091604032281285e-01)0.997:1.795407511848007e-01,(D.24.RuvV.PF04848_56404711:7.824439546553709e-02,D.24.RuvV.PF04848_9629059:6.431816475889374e-02)0.999:1.832495503741494e-01)0.349:7.263193019020527e-02)0.337:4.693277058223155e-02,((((((D.23.Terminase.PF02499_139645:9.131613519101452e-02,D.23.Terminase.PF02499_81987362:7.733537452527880e-02)0.903:1.394407225481517e-01,(D.5.Terminase.PF03237.PF04466.COG5362.COG5323_74528409:5.622206467744209e-02,D.5.Terminase.PF03237.PF04466.COG5362.COG5323_288559543:2.020280666294633e-01)0.936:1.876068379144880e-01)0.996:2.202675960901852e-01,(D.8.Terminase.PF03237.COG4373_137951:1.949263612374531e-01,D.8.Terminase.PF03237.COG4373_168213080:1.489407740110753e-01)0.812:1.075787734101604e-01)0.435:9.227312048083222e-02,((D.3.PF01548.COG3547_130250:2.269706453180900e-01,D.3.PF01548.COG3547_157164891:1.371519083549057e-01)0.822:8.897726279010147e-02,(D.12.PF01548.COG3547_81832696:1.332328661397342e-01,D.12.PF01548.COG3547_189436097:1.506162455179794e-01)0.985:7.555308571295016e-02)0.302:3.575375437172457e-02)0.260:4.455426411309121e-02,(D.6.PF01548.COG3547_81621969:2.070193713319153e-01,(D.6.PF01548.COG3547_116626083:7.946834930986897e-02,D.20.PF01548.COG3547_298510232:1.223912643886668e-01)0.658:4.851499865802487e-02)0.573:6.053511380805536e-02)0.192:4.203966481164210e-02,D.20.PF01548.COG3547_190410067:1.405135764064524e-01)0.601:7.037372502024261e-02)1.000:5.073693230168336e-02,((((D.1.RuvX.YqgF.PF03652.COG0816_6226496:1.003609380071945e-01,D.1.RuvX.YqgF.PF03652.COG0816_335420460:1.452744041510950e-01)0.953:7.345680781521621e-02,((D.14.PF03652_302392906:9.994603069424232e-02,D.14.PF03652_385800816:1.568075212709293e-01)0.600:3.785708578390289e-02,(D.7.Tex.COG2183.KOG1857_81539540:1.190134927829659e-01,D.7.Tex.COG2183.KOG1857_390940309:8.358723054091158e-02)1.000:1.592033952667032e-01)0.512:3.927293518033930e-02)1.000:6.927645993173334e-02,(D.9.Spt6.COG2183.KOG1856_327200638:1.120962682248810e-01,D.9.Spt6.COG2183.KOG1856_210075180:1.391892344272779e-01)1.000:2.461497790889346e-01)0.930:4.989456274806407e-02,(D.19.DUF3010.PF11215_126173891:3.363248988755574e-02,D.19.DUF3010.PF11215_296271552:1.995338252986698e-01)1.000:4.251754602618250e-01)1.000:4.562509971242738e-02)0.995:5.378643715003372e-02,((D.16.Csn1.COG3513_16801805:9.420100178809215e-02,D.16.Csn1.COG3513_389815359:7.236560613450255e-02)0.989:2.787464079713795e-01,(D.18.DUF460.PF04312.COG2433_74530717:1.516044483222446e-01,D.18.DUF460.PF04312.COG2433_302348960:6.177804397350331e-02)0.858:6.284091977733484e-02)0.489:4.085130925539302e-02)0.400:2.681717914157844e-02,((((D.17.Terminase.PF03237.PF04466_228848128:5.818360913881584e-02,D.17.Terminase.PF03237.PF04466_375085720:8.423263006307406e-02)0.957:1.799930652204094e-01,(D.11.DUF429.PF04250.COG2410.COG4328_124600150:6.481613072592014e-02,D.11.DUF429.PF04250.COG2410.COG4328_188996797:1.816629692185741e-01)1.000:2.814508594145748e-01)1.000:1.371664449573583e-01,(D.4.Terminase.PF03354.COG4626_27805749:2.227551273508825e-01,D.4.Terminase.PF03354.COG4626_81460715:1.185446175294902e-01)0.989:1.745599563241328e-01)0.215:2.774134453639937e-02,(((D.21.PF01548.COG3547_75440312:1.126186538327631e-01,D.21.PF01548.COG3547_194339287:1.954746764085248e-01)0.820:1.024867579991356e-01,(D.15.DUF429.PF04250.COG4923_21228912:1.351112259808326e-01,D.15.DUF429.PF04250.COG4923_386846647:1.384742679323409e-01)0.982:1.453108050135136e-01)0.841:1.056915776272472e-01,(D.22.DUF429.PF04250_111018775:1.015578247033565e-01,D.22.DUF429.PF04250_262198305:5.391927692388745e-02)0.992:1.454662515216825e-01)0.223:4.104287191302106e-02)0.325:3.270978845554572e-02)0.799:2.375142232216076e-01,((((((((((E.9.YkuK.DUF458.PF04308.COG1978_81342391:9.760898404673922e-02,E.9.YkuK.DUF458.PF04308.COG1978_160359297:1.006903929415800e-01)0.990:3.861170529528036e-01,(E.16.COG5558_257075532:8.980160646126244e-02,E.16.COG5558_11497921:9.156863069426795e-02)0.976:3.248094075333824e-01)0.837:2.504370006986018e-01,(E.4.RNH1.COG2801_130398:1.103634804085092e-01,E.4.RNH1.COG2801_284434667:1.326584543438855e-01)0.388:4.520084261491800e-02)0.445:3.078702782991029e-02,((((E.6.Pao.PF05380_308467776:1.406242503119107e-01,E.6.Pao.PF05380_390358486:9.240422116909297e-02)1.000:1.791469697266227e-01,((E.2.RNH1.Ty1/Copia_13124684:5.748277868799537e-02,E.2.RNH1.Ty1/Copia_3250687:1.649343516919687e-01)1.000:2.797170439260684e-01,(E.7.RNH1.PF00075_322702335:1.248783367370584e-01,E.7.RNH1.PF00075_321453153:1.880338723621202e-01)0.359:5.149288255480956e-02)0.204:4.192918848811628e-02)0.187:3.987040618310714e-02,((((((E.13:1.653701854727251e-01,E.13_308479494:9.078989943213142e-02)0.803:1.702646733382768e-01,((E.12:1.615902601722912e-02,E.12_390337621:1.936185677386827e-01)0.674:8.055373530686319e-02,(E.10:9.929339198803551e-02,E.10_328726830:1.088159059986720e-01)0.995:2.238594299858487e-01)0.702:1.735146547993626e-01)1.000:5.238667129722739e-01,E.8.RNH1.PF00075_198438591:1.857861343286107e-01)0.669:4.228064329534016e-02,E.8.RNH1.PF00075_77416881:1.768470452345746e-02)1.000:1.745794591072734e-01,(E.11.RNH1.PF00075_52000846:7.862757430853827e-02,(E.11.RNH1.PF00075_52783154:1.071614663598283e-01,(E.15.HepP.PF00336_172046770:1.664562655047840e-01,E.15.HepP.PF00336_315360731:1.122105760458787e-01)1.000:2.073380387392570e-01)0.723:7.768223134080039e-02)0.616:4.048429049347144e-02)0.805:8.454786321064021e-02,((E.1.RNH1.PF00075.COG0328.COG3341.KOG3752_67472286:5.316225045918709e-02,E.1.RNH1.PF00075.COG0328.COG3341.KOG3752_339320311:9.757490346225545e-02)0.808:6.532877865998814e-02,(E.3.RNH1.PF00075.PF13456.COG0328.COG3341_81787696:1.923920386623482e-01,E.3.RNH1.PF00075.PF13456.COG0328.COG3341_388490516:7.809736405958043e-02)0.999:1.359603868557559e-01)0.285:3.988337923841694e-02)0.088:3.023213427528282e-02)0.129:1.521704345463295e-02,(E.14_307201692:1.514996956126105e-01,E.14_301620562:1.055636170540073e-01)0.965:1.105393801669954e-01)1.000:1.743272949972728e-01)1.000:1.450011954067276e-01,E.5.RNH1.PF13456.PF00075_147767745:8.755154075143079e-02)0.473:6.724902604174364e-02,E.5.RNH1.PF13456.PF00075_75115132:8.425482474411194e-02)0.995:2.719158090613408e-01,(Piwi.Argonaute.PF02171.COG1431.KOG1041.KOG1042_74536972:7.068369561106946e-02,Piwi.Argonaute.PF02171.COG1431.KOG1041.KOG1042_15669511:1.203656672853382e-01)0.871:1.195341726944413e-01)0.336:8.490448061585899e-02,((((III.4.Terminase.PF05876.COG5525_319408488:1.771128667525515e-01,III.4.Terminase.PF05876.COG5525_313119126:7.386933358218399e-02)0.942:2.240766253500272e-01,(III.3.PF01526.COG4644_338731831:1.621305017925626e-01,III.3.PF01526.COG4644_54295894:1.700330990953108e-01)0.876:1.764259414641477e-01)0.805:1.948578478374775e-01,(III.1.DUF1258.PF02992.PF06869_147794504:4.759831982779908e-02,III.1.DUF1258.PF02992.PF06869_75326924:1.211441141345969e-01)0.936:2.587420118005882e-01)0.439:1.457359326371623e-01,(III.2.Terminase.PF04466.PF03237.COG1783_1729903:2.135136300803960e-01,III.2.Terminase.PF04466.PF03237.COG1783_373124763:1.102224019031604e-01)0.918:1.833989624555153e-01)0.185:8.905721713788439e-02)0.058:3.009004715325421e-02,((((((((F.7.ORN.PF00929.COG1949.KOG3242_1176352:1.207836410312910e-01,F.7.ORN.PF00929.COG1949.KOG3242_386412016:1.404045084513013e-01)0.503:5.858623441374557e-02,((((((((F.5.PF00929.COG0847.KOG2249.KOG1275.KOG2248_57012967:1.194740607616820e-01,F.5.PF00929.COG0847.KOG2249.KOG1275.KOG2248_339248135:7.350932820040121e-02)0.990:1.132826630430770e-01,(((F.4.PF01612.COG0349.KOG2206_14195186:1.056398105133626e-01,(F.4.PF01612.COG0349.KOG2206_91205505:1.185381103118481e-01,(F.16.PF01612.KOG2405_118394980:1.088631793060684e-01,(F.16.PF01612.KOG2405_241727922:8.465901670335493e-02,(F.25.PF01612_308474798:7.858049298411804e-02,F.25.PF01612_308462810:8.135454206739914e-02)0.999:2.783887503508111e-01)0.719:8.130643652838583e-02)1.000:2.006779372505980e-01)0.586:8.521923647212773e-02)0.634:1.671352675362006e-01,F.11.PARN.PF04857.KOG1990_71028506:8.189628562538756e-02)0.578:9.149873907756165e-02,F.11.PARN.PF04857.KOG1990_60390262:1.293578296466609e-01)0.610:1.081534019752014e-01)0.618:9.202055803147882e-02,((((F.19.PF03175_308476655:1.809690892532563e-01,F.19.PF03175_308485453:7.180231235199484e-02)0.859:7.047354338383402e-02,(F.29.PF03175_118849:1.406938316699065e-01,F.29.PF03175_20137778:6.760647657185932e-02)0.998:9.569725926137934e-02)0.890:7.687515085865501e-02,(F.22.PF03175_381214029:5.637373188103531e-02,F.22.PF03175_81952994:1.480669585444735e-01)0.999:1.421048220641549e-01)0.999:1.111299923035420e-01,(F.1.PF00929.PF13482.COG0847.COG2176.COG1199.KOG4793_14548235:9.543075149722731e-02,F.1.PF00929.PF13482.COG0847.COG2176.COG1199.KOG4793_269215783:1.443946274333094e-01)0.646:3.692991090366458e-02)0.331:2.188076077849021e-02)0.636:6.557605092466472e-02,(F.23.PF13482_75096643:1.173585268051873e-01,F.23.PF13482_149408180:4.394113770748313e-02)0.986:1.518067437498485e-01)0.272:2.523393237935230e-02,((F.2.PF01612.COG0749_118825:1.181376612340959e-01,F.2.PF01612.COG0749_383763177:5.940126134270200e-02)0.975:1.188834224095373e-01,(F.14.PF13482_118856:1.570056904080669e-01,F.14.PF13482_380851345:8.331465212316741e-02)0.976:1.025200519178810e-01)0.593:5.087322553268523e-02)0.372:4.002520728906512e-02,(((((F.13.PF13482.COG2251_15840697:1.045044034037588e-01,F.13.PF13482.COG2251_260061160:5.971755111810025e-02)1.000:2.388897545484077e-01,(F.17.DUF2779.PF11074_2496407:9.340577717868426e-02,F.17.DUF2779.PF11074_294339011:1.857727799561301e-01)0.622:1.207429225255394e-01)0.723:1.020225539102133e-01,(F.26.NSP11.PF06471_190360114:1.712120837362372e-02,F.26.NSP11.PF06471_383080785:8.234556132131969e-02)0.998:2.198635429337931e-01)0.999:1.155193038531150e-01,(F.18.PF01612_256617076:1.246324644225289e-01,F.18.PF01612_330862112:1.101397822180586e-01)0.935:1.056846110641208e-01)0.990:1.006241146573783e-01,(((F.27.PF09281_118828:7.587737689402066e-02,F.27.PF09281_313679946:7.952784621342930e-02)1.000:1.051435642345833e+00,(F.20.PF03175_156398391:8.554236388248886e-02,F.20.PF03175_328712717:8.183243656989252e-02)0.906:2.937999127264371e-01)0.535:1.768742916313069e-01,(F.28.PF03337_137851:9.613600912058973e-02,F.28.PF03337_549293:1.844381111498612e-01)0.314:5.558116606089245e-02)1.000:2.185414313953121e-01)0.294:3.982175273543778e-02)0.046:3.192871848746851e-02,(((((F.6.PF01612.KOG4373.KOG2207_6136393:1.211279958247582e-01,F.6.PF01612.KOG4373.KOG2207_334132717:2.221613080058299e-01)0.804:1.213229375511640e-01,(F.9.Pop2.PF04857.COG5228.KOG0304_1709720:9.107777207981659e-02,F.9.Pop2.PF04857.COG5228.KOG0304_145507628:9.879019906730638e-02)0.995:2.020704244123585e-01)0.286:6.692477944838551e-02,(F.8.PF00929.COG5018.KOG0542_45476938:1.711793926177060e-01,F.8.PF00929.COG5018.KOG0542_302877099:1.000671949734053e-01)0.657:1.089484919436516e-01)0.135:6.115257528722555e-02,(F.3.PF03104.COG0417.KOG1798.KOG0970.KOG0969.KOG0968_118829:1.689740727168678e-01,F.3.PF03104.COG0417.KOG1798.KOG0970.KOG0969.KOG0968_339756985:1.416173216491712e-01)0.663:6.558133365594643e-02)0.049:3.572631732900999e-02,((F.12.PF10108.COG3298_307610114:1.722101430468407e-01,(F.10.PF13482.COG3359_15614328:1.426831310901342e-01,F.10.PF13482.COG3359_115377698:1.380128702527716e-01)0.964:9.888863416350892e-02)0.418:4.656749260725915e-02,(F.15.ExoI.PF00929.COG2925_462029:1.342386149008101e-01,F.15.ExoI.PF00929.COG2925_124008030:1.577515025419645e-01)0.926:9.868799017558906e-02)0.061:2.093808404884191e-02)0.022:3.110373287659875e-02)0.125:5.178519647102666e-02,(F.12.PF10108.COG3298_325107365:5.499482774311796e-01,(F.21.ExoVIII.PF00929_331673527:9.669895825809781e-02,F.21.ExoVIII.PF00929_78485014:1.146658135665301e-01)0.773:1.648416323623072e-01)0.413:1.605142746680795e-01)0.244:5.575396946097328e-02)1.000:6.494477100714389e-01,F.24.Ncap.PF00843_81948384:3.456335477194154e-02)0.404:3.699958650889017e-02,F.24.Ncap.PF00843_313103827:5.153787440359366e-02)1.000:4.388621777509548e-01,((VI.3.Maelstrom.PF13017_229470209:2.899991119321250e-02,VI.3.Maelstrom.PF13017_229470202:6.511492465980047e-02)0.556:8.686363264224552e-02,((VI.1.Med13C.PF06333.KOG3600_74749769:1.866630807768684e-01,VI.1.Med13C.PF06333.KOG3600_345560183:1.796702745433441e-01)1.000:4.560807911887547e-01,(VI.2.Connect.PF06815_77416901:9.059396956004091e-02,VI.2.Connect.PF06815_37496577:8.380056393124963e-02)1.000:6.446863068517148e-01)0.578:1.392343683121767e-01)1.000:3.114044000564554e-01)0.442:3.997125119377367e-02,((V.1.DUF99.PF01949.COG1628_24418790:7.689311209258885e-02,V.1.DUF99.PF01949.COG1628_327311514:1.881787045477052e-01)0.947:2.649600019793666e-01,(V.2.Prp8.PF12134.COG5178.KOG1795_67460824:1.215302876262179e-01,V.2.Prp8.PF12134.COG5178.KOG1795_308159375:6.808889001970932e-02)0.919:1.961724690958159e-01)1.000:2.088808587243907e-01)0.869:1.080952731648391e-01,(Transpo.PF1385.COG0675_146304278:1.229745273184487e-01,Transpo.PF1385.COG0675_257125268:1.448051980955352e-01)1.000:3.524676516988099e-01)0.851:8.868924273080590e-02,(((IV.1.RNH2.PF01351.COG0164.COG1039.KOG2299_2495822:5.994225355057981e-02,IV.1.RNH2.PF01351.COG0164.COG1039.KOG2299_313125351:1.475509394645130e-01)0.437:8.477082586811792e-02,((IV.1.PF03050_91791333:1.338295866877006e-01,IV.1.PF03050_297555322:9.316148654020796e-02)0.954:2.530593291233387e-01,(IV.2.PF03050_2496673:2.759834600054948e-02,IV.2.PF03050_381157003:1.416896647992640e-01)0.952:2.057560854385929e-01)0.951:3.266896467544319e-01)0.869:2.052821017814034e-01,(IV.3.DUF4152.PF13680_74535119:1.272083490252488e-02,IV.3.DUF4152.PF13680_242399761:4.077518155076433e-02)0.990:1.720656537617446e-01)0.510:7.777896912357997e-02)0.096:2.355953328370680e-02)0.382:9.237707913636366e-02,((II.1.DUF1280.PF06918_390365579:6.318850666039284e-02,(II.2.RAG1.PF12940_131829:9.713593995644487e-02,II.2.RAG1.PF12940_166092494:6.207090861614716e-02)1.000:7.984567008134372e-01)0.433:5.695506814915396e-02,II.1.DUF1280.PF06918_340383653:5.948175750507868e-02)0.999:9.055927178491276e-01)0.240:9.469310275414501e-02)0.362:1.103553003861878e-01)0.998:3.011865539162519e-01,(I.2.EndoV.COG1978.COG1515.KOG4417_56404428:9.359901619455580e-02,I.2.EndoV.COG1978.COG1515.KOG4417_197622533:1.310201528189216e-01)1.000:2.985501485384157e-01)0.465:5.672153007229187e-02);
