# Supplementary material for: The RNase H-like superfamily: new members, comparative structural analysis and evolutionary classification
Source: Nucleic Acids Res. 2014 Jan 23;42(7):4160–79. doi: 10.1093/nar/gkt1414 (PMC3985635; doi:10.1093/nar/gkt1414)
Supplement: Supplementary Data [file supp_gkt1414_nar-02849-r-2013-File008.zip › SupplementaryFile6.txt]

(((((((((((A.26.DUF1092.PF06485_113536933:0.168091712,A.26.DUF1092.PF06485_75906361:0.19006104)1.000:0.355205739,(A.25.PF00665_77463343:0.291602652,A.25.PF00665_81747977:0.200268371)0.714:0.096548929)0.275:0.089925165,(((A.22.PF03400.COG1662_237809941:0.192830284,A.22.PF03400.COG1662_158334413:0.247628953)0.946:0.191029992,(A.16.PF13610.PF03050.COG3316_81775735:0.139850575,A.16.PF13610.PF03050.COG3316_196188062:0.277084242)0.804:0.109088915)0.178:0.065004651,((((((((B.6.KOG1121_17570705:0.165258218,B.6.KOG1121_341882465:0.217564299)0.999:0.346762817,B.1.Hermes.PF04937.KOG1121_307195319:0.202155822)0.584:0.113023829,B.1.Hermes.PF04937.KOG1121_74766139:0.138908013)0.829:0.098112588,(B.2.DUF4371.PF14291_12643558:0.405420112,B.2.DUF4371.PF14291_221116457:0.10893311)0.978:0.155495147)0.693:0.085715802,(B.3.DUF659.PF04937_122203691:0.043706523,B.3.DUF659.PF04937_115479959:0.265041017)0.921:0.165962641)0.678:0.11214833,B.5_170027752:0.144358858)0.393:0.076475887,B.5_391333164:0.249665939)0.767:0.210219679,(A.13.PF12762.COG3676_159154690:0.235104891,A.13.PF12762.COG3676_198411948:0.171486078)0.992:0.213622283)0.209:0.083448352)0.119:0.059801533)0.038:0.04882357,((A.20.PF01359_74959823:0.035986362,A.20.PF01359_308482157:0.231299756)0.997:0.250247084,((((A.10.PF13358_141446:0.204914567,A.10.PF13358_325186123:0.148853525)0.984:0.160898852,A.3.PF13358.COG3335_119947277:0.215193397)0.677:0.079430485,A.3.PF13358.COG3335_75440988:0.22484733)0.487:0.068544516,(A.4.PF03184.KOG3105_74762678:0.208971289,A.4.PF03184.KOG3105_392573028:0.219445599)0.979:0.248836472)0.415:0.073214947)0.115:0.064283295)0.060:0.083433157,(((((A.9.PF01610.COG3464_549101:0.17766132,A.9.PF01610.COG3464_226349911:0.218367524)0.817:0.159479894,(A.8.Mule.PF10551_123472691:0.203712615,A.8.Mule.PF10551_356537635:0.295843301)0.997:0.305284894)0.537:0.157104173,(V.2.Prp8.PF12134.COG5178.KOG1795_67460824:0.109771609,V.2.Prp8.PF12134.COG5178.KOG1795_308159375:0.172953509)0.999:0.304667814)0.345:0.178235885,(((A.11.PF00665.COG2826_296439650:0.162856201,A.11.PF00665.COG2826_209694648:0.137695959)0.992:0.206008014,A.2.PF00665_58698955:0.144493775)0.861:0.098010527,(((IV.1.PF03050_91791333:0.211354892,IV.1.PF03050_297555322:0.126102828)0.994:0.251604096,(A.18.PF00665.COG2801_478178345:0.157749608,A.18.PF00665.COG2801_269468916:0.105460803)0.517:0.071066828)0.351:0.103058076,(A.2.PF00665_77416881:0.237647873,(A.27.PF00665_81775858:0.243512549,A.27.PF00665_383784580:0.17195218)0.856:0.130965184)0.231:0.051981525)0.100:0.068078895)0.028:0.043094295)0.019:0.056552155,((((A.7.PF00665.COG4584_2497382:0.153529577,A.7.PF00665.COG4584_377561901:0.241600358)0.915:0.160659861,((A.21.PF00665_268579455:0.114908966,A.21.PF00665_195401778:0.18340313)0.995:0.225598289,((A.14.PF00665.COG2801_135965:0.288047734,(A.17.PF02914.PF00665.COG2801_1351292:0.276145112,A.17.PF02914.PF00665.COG2801_254510363:0.049438236)1.000:0.263230229)0.437:0.066946284,A.14.PF00665.COG2801_194367340:0.22131505)0.685:0.076465402)0.172:0.055355815)0.136:0.043222925,(((A.1.PF00665.PF13333.COG2801_75442125:0.203022346,(A.1.PF00665.PF13333.COG2801_241889773:0.032879708,(C.26.PF13359_348685031:0.082772535,C.26.PF13359_375166267:0.297082965)1.000:0.402543174)0.887:0.115026005)0.912:0.139274719,(A.19.PF00665.PF13683.COG2801_294956555:0.272815149,A.19.PF00665.PF13683.COG2801_328947754:0.256155709)0.470:0.050038964)0.348:0.041999796,(A.15.PF13683.COG2801_205371837:0.189476893,A.15.PF13683.COG2801_94495266:0.161805013)0.825:0.112224573)0.313:0.038596128)0.023:0.022623624,((A.5.PF00665_75140134:0.117516735,A.5.PF00665_78708690:0.236184701)0.976:0.14574237,(A.12.PF00665.COG2801_122245631:0.200336147,A.12.PF00665.COG2801_154271185:0.119986126)0.983:0.187735814)0.192:0.041191465)0.012:0.016498354)0.027:0.062053368)0.060:0.092368008,((((A.24.PF07592_81659280:0.142434673,A.24.PF07592_196176483:0.267665754)0.876:0.167857893,(C.1.PF04827.PF13359.KOG4585_74732341:0.248149233,C.1.PF04827.PF13359.KOG4585_294461638:0.15072691)0.991:0.21320773)0.219:0.056194081,((((((E.6.Pao.PF05380_308467776:0.177364756,E.6.Pao.PF05380_390358486:0.158804388)1.000:0.255417862,(E.1.RNH1.PF00075.COG0328.COG3341.KOG3752_67472286:0.090668223,E.1.RNH1.PF00075.COG0328.COG3341.KOG3752_339320311:0.131974293)0.917:0.1167706)0.187:0.094036085,E.7.RNH1.PF00075_322702335:0.228127013)0.058:0.037221765,((((C.27.NurA.PF09376.COG1630_352682400:0.180455009,(C.27.NurA.PF09376.COG1630_48477314:0.193111538,(C.18.NurA.PF09376.COG1630_74536115:0.017090866,C.18.NurA.PF09376.COG1630_389852559:0.120154661)0.985:0.164690607)0.389:0.07568289)0.967:0.27498173,(((E.11.RNH1.PF00075_52000846:0.128747933,E.11.RNH1.PF00075_52783154:0.205072112)0.610:0.085946938,E.8.RNH1.PF00075_77416881:0.072215227)0.224:0.050440071,E.8.RNH1.PF00075_198438591:0.248723341)0.259:0.092617613)0.245:0.108072004,E.7.RNH1.PF00075_321453153:0.247932591)0.317:0.116695802,((E.5.RNH1.PF13456.PF00075_75115132:0.173754855,E.5.RNH1.PF13456.PF00075_147767745:0.126619101)0.946:0.110235002,(E.3.RNH1.PF00075.PF13456.COG0328.COG3341_81787696:0.295675007,E.3.RNH1.PF00075.PF13456.COG0328.COG3341_388490516:0.102290673)0.936:0.12045502)0.909:0.133788429)0.081:0.039600334)0.195:0.072516116,(((E.2.RNH1.Ty1/Copia_13124684:0.101035197,E.2.RNH1.Ty1/Copia_3250687:0.232905441)0.999:0.257488062,(E.4.RNH1.COG2801_130398:0.182732639,E.4.RNH1.COG2801_284434667:0.198550853)0.790:0.076583355)0.216:0.043079657,(E.14_307201692:0.21272605,E.14_301620562:0.160240101)0.989:0.153831682)0.272:0.067385042)0.731:0.276650994,(E.15.HepP.PF00336_172046770:0.293762968,E.15.HepP.PF00336_315360731:0.105098684)0.871:0.231132331)0.240:0.181952692)0.196:0.090063989,(A.6.Mutator.PF00872.PF10551.COG3328_135949:0.192212142,A.6.Mutator.PF00872.PF10551.COG3328_81458892:0.203299338)0.927:0.241335495)0.112:0.105010422)0.014:0.063091704,(((((((((((C.9.PF01609.COG5433_140772:0.201891762,C.9.PF01609.COG5433_304284345:0.109483583)0.734:0.108748754,(E.16.COG5558_257075532:0.082492357,E.16.COG5558_11497921:0.181949793)0.996:0.412449125)0.465:0.098749934,(C.15.PF01609_156975296:0.128496937,C.15.PF01609_344339535:0.290502157)0.992:0.207598928)0.661:0.111045882,(C.17.PF01609_75539327:0.108103798,C.17.PF01609_262191778:0.094017573)0.996:0.308856026)0.190:0.066119327,((C.13.PF13701.PF01609_123452517:0.350666161,C.13.PF13701.PF01609_298501884:0.147438255)0.968:0.192527184,(((C.28.PF01609.COG3385_296439653:0.157171081,C.28.PF01609.COG3385_390951196:0.238200348)0.970:0.185108999,C.14.PF01609.COG3385_389578810:0.235038126)0.632:0.139335596,C.14.PF01609.COG3385_81324981:0.218561537)0.388:0.083763545)0.172:0.074538535)0.103:0.059065083,((C.5.PF01609.COG5421_81325552:0.228997082,C.5.PF01609.COG5421_330506541:0.254337224)0.944:0.147428827,(C.25.PF01609_325282707:0.250405885,C.25.PF01609_300337545:0.1814744)0.891:0.140543948)0.131:0.043559323)0.041:0.045123903,(((C.10.PF13546.COG5659_549103:0.157187795,C.10.PF13546.COG5659_386836247:0.399911774)0.922:0.173460407,(((C.16.PF01609.PF13546_75542468:0.24353935,C.16.PF01609.PF13546_168698207:0.195928948)0.378:0.055147174,(C.29.PF04693_15897859:0.197472625,C.29.PF04693_374634235:0.051627594)0.996:0.150364222)0.520:0.090868188,(IV.2.PF03050_2496673:0.077507878,IV.2.PF03050_381157003:0.177408164)0.999:0.351719053)0.313:0.124167434)0.404:0.128641982,(C.24.PF01609.PF13546.COG3385_81859013:0.158644144,C.24.PF01609.PF13546.COG3385_257448033:0.284732282)0.963:0.171876347)0.287:0.101521505)0.188:0.103136426,((((C.11.PF01609.PF13612_75486082:0.175541072,C.12.PF01609.PF13737.COG3039_15899730:0.210635829)0.500:0.061560994,C.11.PF01609.PF13612_341631216:0.190382766)0.469:0.064678694,((((C.7.PF01609.PF13751.COG3039_292630800:0.187415734,C.7.PF01609.PF13751.COG3039_226944557:0.19042228)0.984:0.157231718,(C.2.PF13751.PF1609.COG3039_242138353:0.202017926,C.2.PF13751.PF1609.COG3039_392455463:0.286122471)0.947:0.17591071)0.138:0.039740078,(C.20.PF01609_47076660:0.217551117,C.20.PF01609_383319937:0.242648788)0.170:0.040796925)0.053:0.0325443,C.12.PF01609.PF13737.COG3039_136129:0.230086879)0.185:0.046504284)0.060:0.029402351,(((C.3.PF01609.PF13586.COG3293_122500378:0.217183541,C.3.PF01609.PF13586.COG3293_385339131:0.074109564)0.993:0.207248144,(C.4.PF13613.PF13359.KOG1121_386837545:0.318748181,C.4.PF13613.PF13359.KOG1121_763133:0.15455891)0.998:0.24008661)0.385:0.084039935,(C.6.PF01609.PF13586.COG3293_122611732:0.20048868,C.6.PF01609.PF13586.COG3293_380344364:0.163653171)0.984:0.152418168)0.162:0.05574798)0.026:0.047240405)0.113:0.071231472,(C.22.NurA.PF09376_288931955:0.241004831,C.22.NurA.PF09376_196180112:0.289167986)0.960:0.331189002)0.034:0.060753012,(F.12.PF10108.COG3298_325107365:0.596411716,(III.3.PF01526.COG4644_338731831:0.273844949,III.3.PF01526.COG4644_54295894:0.191185959)0.689:0.375875156)0.435:0.391224988)0.011:0.064533429,(((II.1.DUF1280.PF06918_390365579:0.157326467,II.1.DUF1280.PF06918_340383653:0.10487273)0.994:0.39533714,(III.1.DUF1258.PF02992.PF06869_147794504:0.067048876,III.1.DUF1258.PF02992.PF06869_75326924:0.181121274)0.872:0.213259087)0.644:0.270825083,(II.2.RAG1.PF12940_131829:0.059326283,II.2.RAG1.PF12940_166092494:0.174394986)0.997:0.399538684)0.681:0.376971978)0.037:0.082429777)0.000:0.001162886,(((C.8.PF13843_307196437:0.245836561,C.8.PF13843_242759901:0.155007071)0.582:0.095817153,(((E.13:0.230286058,E.13_308479494:0.156681722)1.000:0.305339443,(E.12:0.018953588,E.12_390337621:0.297387199)0.941:0.18434079)0.748:0.152644879,(E.10:0.114362963,E.10_328726830:0.182706008)0.954:0.169585601)0.859:0.205259799)0.093:0.081145093,((C.19.PF01609.COG3385_16120204:0.196344816,C.19.PF01609.COG3385_284161682:0.170611409)0.872:0.183166471,(A.28:0.224177467,A.28_340386950:0.155562175)0.990:0.263850795)0.330:0.156157517)0.002:0.023101519)0.001:0.05072906,((B.4.PF12017_88926256:0.113269872,B.4.PF12017_334855398:0.269653978)0.976:0.224518255,(A.23.PF06782_29839719:0.090553491,A.23.PF06782_194467282:0.244427512)0.929:0.315416359)0.500:0.154871149)0.016:0.084122954,(((I.1.UvrC.PF04859.COG0322_8134799:0.089141436,I.1.UvrC.PF04859.COG0322_149135311:0.161171387):0.219368277,(((V.1.DUF99.PF01949.COG1628_24418790:0.169987751,V.1.DUF99.PF01949.COG1628_327311514:0.21858101)0.689:0.206083405,(VI.1.Med13C.PF06333.KOG3600_74749769:0.361495965,VI.1.Med13C.PF06333.KOG3600_345560183:0.190840318)1.000:0.457240475)0.384:0.176296191,(C.23.PF13546_302466390:0.231162626,C.23.PF13546_297550311:0.145661318)0.921:0.201572618)0.263:0.101182397)0.995:0.055344655,(((((((((((D.2.RuvC.PF02075.COG0817_67472394:0.151900439,D.2.RuvC.PF02075.COG0817_225849642:0.154292537)0.408:0.047083749,(D.10.RRXRR.PF14239_291529631:0.20328828,D.10.RRXRR.PF14239_124003405:0.167354396)1.000:0.38146204)0.592:0.067668631,(D.25.DUF3882.PF07066_9630627:0.112568394,D.25.DUF3882.PF07066_9628684:0.118722187)0.999:0.19550502)0.505:0.090025919,(D.23.Terminase.PF02499_139645:0.155858046,D.23.Terminase.PF02499_81987362:0.097682685)1.000:0.388744071)0.504:0.093082547,(((D.16.Csn1.COG3513_16801805:0.136127012,D.16.Csn1.COG3513_389815359:0.109517806)0.999:0.339761908,((D.22.DUF429.PF04250_111018775:0.112502301,D.22.DUF429.PF04250_262198305:0.113778906)0.996:0.210765549,(D.11.DUF429.PF04250.COG2410.COG4328_124600150:0.095442785,D.11.DUF429.PF04250.COG2410.COG4328_188996797:0.263473339)0.996:0.203332667)0.347:0.07905251)0.382:0.084961359,(D.18.DUF460.PF04312.COG2433_74530717:0.196943256,D.18.DUF460.PF04312.COG2433_302348960:0.126991645)0.977:0.121732977)0.129:0.029150121)0.187:0.039405223,(((D.1.RuvX.YqgF.PF03652.COG0816_6226496:0.151628178,D.1.RuvX.YqgF.PF03652.COG0816_335420460:0.209557709)0.932:0.100579014,(D.14.PF03652_302392906:0.14695421,D.14.PF03652_385800816:0.233928625)0.859:0.085881991)0.706:0.076341101,(D.7.Tex.COG2183.KOG1857_81539540:0.17614784,D.7.Tex.COG2183.KOG1857_390940309:0.12059218)0.972:0.192729189)0.601:0.059477722)0.286:0.071799981,(D.9.Spt6.COG2183.KOG1856_327200638:0.21900675,D.9.Spt6.COG2183.KOG1856_210075180:0.156814233)0.810:0.171831584)0.055:0.027989222,((((D.13.Ydc2.PF09159_1723534:0.18410714,D.13.Ydc2.PF09159_241163695:0.303490599)0.944:0.234059332,((D.19.DUF3010.PF11215_126173891:0.061188523,D.19.DUF3010.PF11215_296271552:0.29123214)1.000:0.243006906,(D.24.RuvV.PF04848_56404711:0.093034833,D.24.RuvV.PF04848_9629059:0.120143509)0.998:0.206498518)0.588:0.099514898)0.573:0.148651023,(D.8.Terminase.PF03237.COG4373_137951:0.297071033,D.8.Terminase.PF03237.COG4373_168213080:0.214753055)0.963:0.178996247)0.101:0.0439539,(((((E.9.YkuK.DUF458.PF04308.COG1978_81342391:0.229175643,E.9.YkuK.DUF458.PF04308.COG1978_160359297:0.061492238)1.000:0.527158235,(D.15.DUF429.PF04250.COG4923_21228912:0.175374758,D.15.DUF429.PF04250.COG4923_386846647:0.186377113)0.569:0.212116655)0.513:0.268070341,(D.21.PF01548.COG3547_75440312:0.190908626,D.21.PF01548.COG3547_194339287:0.258839963)0.608:0.152020885)0.379:0.182055298,((((III.4.Terminase.PF05876.COG5525_319408488:0.192368631,III.4.Terminase.PF05876.COG5525_313119126:0.184003374)0.996:0.403004788,D.12.PF01548.COG3547_189436097:0.19833788)0.442:0.131669704,D.12.PF01548.COG3547_81832696:0.166547204)0.582:0.151229334,(((D.3.PF01548.COG3547_130250:0.273919214,D.3.PF01548.COG3547_157164891:0.232165987)0.528:0.091321623,(Transpo.PF1385.COG0675_146304278:0.08184992,Transpo.PF1385.COG0675_257125268:0.315078303)1.000:0.300746827)0.455:0.097245947,(D.6.PF01548.COG3547_81621969:0.271254799,(D.6.PF01548.COG3547_116626083:0.1429722,D.20.PF01548.COG3547_298510232:0.157134027)0.799:0.076075215)0.357:0.067830743)0.189:0.053293427)0.126:0.061917858)0.118:0.075467301,D.20.PF01548.COG3547_190410067:0.209216673)0.095:0.063807189)0.137:0.069203009)0.042:0.05259384,(((D.17.Terminase.PF03237.PF04466_228848128:0.088651435,D.17.Terminase.PF03237.PF04466_375085720:0.120977686)0.996:0.303124118,(D.4.Terminase.PF03354.COG4626_27805749:0.30801576,D.4.Terminase.PF03354.COG4626_81460715:0.182161804)0.985:0.227543268)0.447:0.102326319,((D.5.Terminase.PF03237.PF04466.COG5362.COG5323_74528409:0.251439783,D.5.Terminase.PF03237.PF04466.COG5362.COG5323_288559543:0.102522986)0.828:0.20933247,(III.2.Terminase.PF04466.PF03237.COG1783_1729903:0.2532967,III.2.Terminase.PF04466.PF03237.COG1783_373124763:0.223244926)0.681:0.098482891)0.754:0.198553918)0.077:0.056191268)0.054:0.055396068,(((I.2.EndoV.COG1978.COG1515.KOG4417_56404428:0.179954996,I.2.EndoV.COG1978.COG1515.KOG4417_197622533:0.13886805)0.953:0.202646748,(C.21.NurA.PF09376.COG2380_81553694:0.172777358,C.21.NurA.PF09376.COG2380_288817580:0.255945897)0.988:0.191704915)0.429:0.093505978,(Piwi.Argonaute.PF02171.COG1431.KOG1041.KOG1042_74536972:0.120921781,Piwi.Argonaute.PF02171.COG1431.KOG1041.KOG1042_15669511:0.171937172)0.853:0.122742608)0.336:0.08115429)0.049:0.072242743,((IV.1.RNH2.PF01351.COG0164.COG1039.KOG2299_2495822:0.113919574,IV.1.RNH2.PF01351.COG0164.COG1039.KOG2299_313125351:0.24414771)0.995:0.198759581,(IV.3.DUF4152.PF13680_74535119:0.020046795,IV.3.DUF4152.PF13680_242399761:0.06081156)0.998:0.233960912)0.800:0.13934275)0.038:0.076352633)0.057:0.121847576)0.057:0.097584829,((((((((F.7.ORN.PF00929.COG1949.KOG3242_1176352:0.181096338,F.7.ORN.PF00929.COG1949.KOG3242_386412016:0.221902942)0.790:0.097082905,(F.21.ExoVIII.PF00929_331673527:0.145426125,F.21.ExoVIII.PF00929_78485014:0.177136472)0.977:0.248780183)0.263:0.071856173,((((F.3.PF03104.COG0417.KOG1798.KOG0970.KOG0969.KOG0968_118829:0.205392945,(F.26.NSP11.PF06471_190360114:0.070560738,F.26.NSP11.PF06471_383080785:0.080238479)1.000:0.434038818)0.504:0.088382461,F.3.PF03104.COG0417.KOG1798.KOG0970.KOG0969.KOG0968_339756985:0.228346595)0.303:0.100556083,(F.8.PF00929.COG5018.KOG0542_45476938:0.251164512,F.8.PF00929.COG5018.KOG0542_302877099:0.15980362)0.751:0.168039886)0.155:0.0741648,(F.12.PF10108.COG3298_307610114:0.24483374,(F.10.PF13482.COG3359_15614328:0.201242248,F.10.PF13482.COG3359_115377698:0.205917124)0.972:0.135996237)0.254:0.05479222)0.051:0.042885301)0.015:0.025477658,((F.15.ExoI.PF00929.COG2925_462029:0.188482665,F.15.ExoI.PF00929.COG2925_124008030:0.24377679)0.959:0.144290709,((VI.3.Maelstrom.PF13017_229470209:0.063984313,VI.3.Maelstrom.PF13017_229470202:0.10428067)1.000:0.373194353,(F.28.PF03337_137851:0.179546497,F.28.PF03337_549293:0.301042712)0.962:0.225195912)0.266:0.151937792)0.014:0.037976531)0.010:0.046608654,((F.14.PF13482_118856:0.199633055,F.14.PF13482_380851345:0.141784944)0.721:0.1369453,((F.13.PF13482.COG2251_15840697:0.129258432,F.13.PF13482.COG2251_260061160:0.112550272)0.975:0.289943665,(F.17.DUF2779.PF11074_2496407:0.167806162,F.17.DUF2779.PF11074_294339011:0.280991321)0.977:0.255940228)0.414:0.183912079)0.073:0.129467482)0.043:0.03613738,((((((F.19.PF03175_308476655:0.163062725,(F.20.PF03175_156398391:0.142846444,F.20.PF03175_328712717:0.107290212)0.970:0.287233785)0.786:0.12804403,F.19.PF03175_308485453:0.101663467)0.817:0.112313036,(F.29.PF03175_118849:0.18325798,F.29.PF03175_20137778:0.091552189)0.609:0.133891863)0.492:0.11708326,(F.22.PF03175_381214029:0.080847039,F.22.PF03175_81952994:0.218252478)0.985:0.212859087)0.439:0.13999535,(VI.2.Connect.PF06815_77416901:0.096503216,VI.2.Connect.PF06815_37496577:0.162436126)1.000:0.703761956)0.267:0.136059009,((F.23.PF13482_75096643:0.167432935,F.23.PF13482_149408180:0.068486519)1.000:0.215671308,(F.1.PF00929.PF13482.COG0847.COG2176.COG1199.KOG4793_14548235:0.148845351,F.1.PF00929.PF13482.COG0847.COG2176.COG1199.KOG4793_269215783:0.202919705)0.812:0.074452063)0.213:0.038403939)0.095:0.057200406)0.021:0.05079967,(((F.5.PF00929.COG0847.KOG2249.KOG1275.KOG2248_57012967:0.176390019,F.5.PF00929.COG0847.KOG2249.KOG1275.KOG2248_339248135:0.107674078)0.975:0.176528855,(F.11.PARN.PF04857.KOG1990_60390262:0.19399698,(F.11.PARN.PF04857.KOG1990_71028506:0.192437533,(F.9.Pop2.PF04857.COG5228.KOG0304_1709720:0.187568399,F.9.Pop2.PF04857.COG5228.KOG0304_145507628:0.090615051)0.996:0.271754362)0.353:0.061810147)0.807:0.140026615)0.379:0.103861747,((((F.6.PF01612.KOG4373.KOG2207_6136393:0.185060245,F.6.PF01612.KOG4373.KOG2207_334132717:0.320442462)0.982:0.148603322,(F.4.PF01612.COG0349.KOG2206_14195186:0.187074923,(F.4.PF01612.COG0349.KOG2206_91205505:0.186145267,(F.16.PF01612.KOG2405_118394980:0.178972881,(F.16.PF01612.KOG2405_241727922:0.161979189,(F.25.PF01612_308474798:0.115164812,F.25.PF01612_308462810:0.121846429)0.999:0.382436705)0.592:0.090847546)0.488:0.054612969)0.744:0.081515632)0.742:0.106775546)0.385:0.063339203,(F.18.PF01612_256617076:0.17935389,F.18.PF01612_330862112:0.164772285)0.986:0.10765387)0.527:0.071994275,(F.2.PF01612.COG0749_118825:0.153688599,(F.2.PF01612.COG0749_383763177:0.053252612,(F.27.PF09281_118828:0.080041031,F.27.PF09281_313679946:0.147463807)1.000:0.318101003)0.863:0.060656695)0.982:0.136563882)0.607:0.104530659)0.101:0.059961655)0.223:0.183675507,(F.24.Ncap.PF00843_313103827:0.117074113,F.24.Ncap.PF00843_81948384:0.057357548)1.000:0.35928184)0.288:0.097584829);
