# Supplementary material for: The RNase H-like superfamily: new members, comparative structural analysis and evolutionary classification
Source: Nucleic Acids Res. 2014 Jan 23;42(7):4160–79. doi: 10.1093/nar/gkt1414 (PMC3985635; doi:10.1093/nar/gkt1414)
Supplement: Supplementary Data [file supp_gkt1414_nar-02849-r-2013-File008.zip › SupplementaryFile7.txt]

((((((((((((A.26.DUF1092.PF06485_113536933:0.04367380188484836,A.26.DUF1092.PF06485_75906361:0.04243445430417332)1.000:0.4024129196443031,A.12.PF00665.COG2801_122245631:0.04181884794855831)0.017:0.04898759419693197,(A.6.Mutator.PF00872.PF10551.COG3328_135949:0.04263580614524796,A.23.PF06782_29839719:0.04413989279326762)0.017:0.04094193655610633)0.000:0.00848559095382683,((A.24.PF07592_81659280:0.04382372175236907,A.5.PF00665_78708690:0.04152246436482149)0.016:0.04005727588816374,(A.14.PF00665.COG2801_135965:0.04177153219706992,A.25.PF00665_77463343:0.04236886312384124)0.016:0.04799692899921893)0.000:0.07187086751194247,((A.24.PF07592_196176483:0.04185435742205894,A.8.Mule.PF10551_356537635:0.04234884386420126)0.014:0.03871170912873498,(A.14.PF00665.COG2801_194367340:0.04389967072503089,A.18.PF00665.COG2801_269468916:0.04095143267926271)0.015:0.03913870536134265)0.000:0.02468045741323906,(((((A.9.PF01610.COG3464_549101:0.04380878403291916,A.9.PF01610.COG3464_226349911:0.04081417868549322)0.364:0.05162311536064403,(A.28:0.04323272211336891,A.28_340386950:0.04256176547034018)0.938:0.2210025529050788)0.878:0.2271005649968125,(((((A.22.PF03400.COG1662_237809941:0.04147626899745694,A.20.PF01359_308482157:0.04343031587092153)0.041:0.04556107848573889,(A.22.PF03400.COG1662_158334413:0.04198596102956803,A.4.PF03184.KOG3105_74762678:0.04338800703494867)0.042:0.04142309652150911)0.002:0.07277024826343594,((A.20.PF01359_74959823:0.04255684974857317,A.3.PF13358.COG3335_75440988:0.042592891538273)0.042:0.04570710175188399,(A.4.PF03184.KOG3105_392573028:0.04338275236804145,A.13.PF12762.COG3676_198411948:0.04125035264282285)0.040:0.04009444680440389)0.001:0.03940227964138948)0.000:0.03475184230924756,((A.10.PF13358_141446:0.04300132307995749,A.13.PF12762.COG3676_159154690:0.04224639107233842)0.041:0.04244616401543221,(A.3.PF13358.COG3335_119947277:0.0428337628049618,A.16.PF13610.PF03050.COG3316_81775735:0.0412897774041266)0.042:0.03990653295266663)0.002:0.05465619412301431)0.002:0.02311787312998523,(A.10.PF13358_325186123:0.0428706898293397,A.16.PF13610.PF03050.COG3316_196188062:0.04255050255208413)0.035:0.04717708569891579)0.139:0.1648600376968939)0.998:0.4005737070724088,A.21.PF00665_268579455:0.04151235780711378)0.016:0.04073948910922873,(A.7.PF00665.COG4584_2497382:0.04465902343739124,A.15.PF13683.COG2801_94495266:0.04188019184227101)0.019:0.03980027428581858)0.000:0.05077402258510344,((A.11.PF00665.COG2826_296439650:0.041718638705595,A.19.PF00665.PF13683.COG2801_294956555:0.04146828058379709)0.015:0.04269755169370897,(A.19.PF00665.PF13683.COG2801_328947754:0.0423666220836636,A.25.PF00665_81747977:0.04369389977562112)0.017:0.03850926776498775)0.000:0.04026508854107605,((A.11.PF00665.COG2826_209694648:0.04473306593521143,A.21.PF00665_195401778:0.04223349726340288)0.015:0.04849719943504392,(A.12.PF00665.COG2801_154271185:0.04196874177578733,A.15.PF13683.COG2801_205371837:0.0431576728744316)0.017:0.04123540619535189)0.000:0.09938202232257344,((A.7.PF00665.COG4584_377561901:0.04007928367381069,A.1.PF00665.PF13333.COG2801_241889773:0.04344287193933295)0.016:0.04205813135912586,(A.8.Mule.PF10551_123472691:0.04348100866786794,A.2.PF00665_77416881:0.04554309555491737)0.015:0.03943478590409378)0.000:0.002466229695187747,((A.6.Mutator.PF00872.PF10551.COG3328_81458892:0.04032030175774112,A.27.PF00665_383784580:0.04391386003781179)0.016:0.03955809253021322,(A.1.PF00665.PF13333.COG2801_75442125:0.04210408732716831,A.17.PF02914.PF00665.COG2801_254510363:0.04243026731608975)0.015:0.0427519200046249)0.000:0.05786140164595189,(A.23.PF06782_194467282:0.04504044405164591,A.17.PF02914.PF00665.COG2801_1351292:0.04211449531584511)0.015:0.0452008356780839,(A.2.PF00665_58698955:0.03973792418639396,A.18.PF00665.COG2801_478178345:0.04350469227973163)0.017:0.03877706151834016)0.001:0.03325931323388822,(A.5.PF00665_75140134:0.04313911628677012,A.27.PF00665_81775858:0.04189496097568858)0.015:0.04469844437067473)0.868:0.6964991642589349,(((((B.4.PF12017_88926256:0.04314646459547058,B.4.PF12017_334855398:0.04280921342958204)0.062:0.04175210620967626,B.3.DUF659.PF04937_115479959:0.04083224539390895)0.013:0.03936025830102392,(((B.6.KOG1121_17570705:0.04129089057504048,B.6.KOG1121_341882465:0.04500470740328504)1.000:0.5933228997153317,B.3.DUF659.PF04937_122203691:0.04437033977553357)0.060:0.04044324514831951,(B.2.DUF4371.PF14291_221116457:0.04152268506028051,B.1.Hermes.PF04937.KOG1121_307195319:0.04252078743234043)0.063:0.04261190761320225)0.004:0.05008663560168595)0.005:0.03466551392671343,(B.2.DUF4371.PF14291_12643558:0.04347421353357705,(B.5_170027752:0.04010784873575535,B.5_391333164:0.04366799542620408)1.000:0.4109231678099599)0.065:0.04117713769588841)0.064:0.04452078965226438,B.1.Hermes.PF04937.KOG1121_74766139:0.04078148028202765)0.970:0.7123943125213602)0.092:0.4306763722948943,((((((((D.2.RuvC.PF02075.COG0817_67472394:0.04226309002986293,D.24.RuvV.PF04848_56404711:0.04301680188543699)0.026:0.04528033939422095,(D.12.PF01548.COG3547_189436097:0.04305362423121012,D.25.DUF3882.PF07066_9630627:0.04305604152624513)0.026:0.03993227572168657)0.000:0.04170677158716649,(((D.2.RuvC.PF02075.COG0817_225849642:0.04348624878865659,D.5.Terminase.PF03237.PF04466.COG5362.COG5323_288559543:0.04172525331318062)0.023:0.04168889312210613,(D.23.Terminase.PF02499_139645:0.04140127042981626,D.23.Terminase.PF02499_81987362:0.04269438367409148)0.027:0.04078322576330726)0.001:0.01913837593297616,((D.13.Ydc2.PF09159_1723534:0.04255823277165821,D.6.PF01548.COG3547_81621969:0.04126749247806875)0.026:0.0402790568568508,(D.20.PF01548.COG3547_298510232:0.04365055571852825,D.24.RuvV.PF04848_9629059:0.04269543134453934)0.024:0.04758917836342049)0.000:0.02876988156874875,((D.13.Ydc2.PF09159_241163695:0.04442309334511165,D.10.RRXRR.PF14239_291529631:0.04207492129945036)0.025:0.04587677890236568,(D.12.PF01548.COG3547_81832696:0.04106458288584982,D.25.DUF3882.PF07066_9628684:0.04190620251463224)0.024:0.04818824077516726)0.000:0.06541345830895594,((D.10.RRXRR.PF14239_124003405:0.04143854933419155,D.8.Terminase.PF03237.COG4373_168213080:0.04322833602974226)0.025:0.0475302656823914,D.5.Terminase.PF03237.PF04466.COG5362.COG5323_74528409:0.0415478770216468)0.003:0.04535777111923218,((D.3.PF01548.COG3547_130250:0.04339829447348967,D.20.PF01548.COG3547_190410067:0.0441000229913343)0.023:0.04535315780306019,(D.6.PF01548.COG3547_116626083:0.04115810371046403,D.8.Terminase.PF03237.COG4373_137951:0.04257953870371849)0.026:0.04391319533556171)0.000:0.0991481012690374)0.000:0.1263744352926614)0.025:0.04063149825105607,D.3.PF01548.COG3547_157164891:0.04411473620699765)0.986:0.2365394309831642,(((((D.1.RuvX.YqgF.PF03652.COG0816_6226496:0.04448790141345926,D.14.PF03652_385800816:0.04325849962075375)0.118:0.04058261674401393,(D.14.PF03652_302392906:0.04324125520115597,D.7.Tex.COG2183.KOG1857_81539540:0.04166844226457002)0.114:0.04412444081150809)0.052:0.04063787079122536,(D.1.RuvX.YqgF.PF03652.COG0816_335420460:0.04303238697473111,D.7.Tex.COG2183.KOG1857_390940309:0.04188778567769546)0.115:0.03873575306017164)0.999:0.2555090742434877,(D.9.Spt6.COG2183.KOG1856_327200638:0.04262454498429191,D.9.Spt6.COG2183.KOG1856_210075180:0.04289787041059083)1.000:0.5762241699080424)0.988:0.2530774223469936,(D.19.DUF3010.PF11215_126173891:0.04209419448745429,D.19.DUF3010.PF11215_296271552:0.04508908223392496)1.000:0.7872852855074232)0.943:0.2531358873183945)0.942:0.2355160528567209,((D.17.Terminase.PF03237.PF04466_228848128:0.0436115791605864,D.17.Terminase.PF03237.PF04466_375085720:0.0453475028524057)0.348:0.04468287703789397,(D.11.DUF429.PF04250.COG2410.COG4328_124600150:0.04442497865223807,D.11.DUF429.PF04250.COG2410.COG4328_188996797:0.04451739156519776)0.976:0.222245962235699)0.964:0.4127034828665692)0.042:0.03984549133058424,(((D.16.Csn1.COG3513_16801805:0.04282637829591306,D.22.DUF429.PF04250_262198305:0.04296847494699487)0.044:0.04510482649110466,(D.4.Terminase.PF03354.COG4626_27805749:0.04496760173729396,D.4.Terminase.PF03354.COG4626_81460715:0.04116320627851673)0.041:0.04345347125491141)0.001:0.03998105692263148,(((D.16.Csn1.COG3513_389815359:0.04232121687582144,D.21.PF01548.COG3547_75440312:0.04317624112636559)0.043:0.04166695931930354,(D.18.DUF460.PF04312.COG2433_302348960:0.04478290937590129,D.21.PF01548.COG3547_194339287:0.04278448107871997)0.041:0.04166488782090411)0.002:0.04626608753228917,((D.18.DUF460.PF04312.COG2433_74530717:0.0412363319776622,D.22.DUF429.PF04250_111018775:0.04163793353196157)0.040:0.04216051183025486,(D.15.DUF429.PF04250.COG4923_21228912:0.04274582326261616,D.15.DUF429.PF04250.COG4923_386846647:0.04060845302220133)0.045:0.04363001019495664)0.002:0.06622575927262354)0.000:0.06019902660604971)0.006:0.04740582064337602)0.955:0.691947677638779,((((E.13:0.04285200228318636,E.13_308479494:0.04189017714947993)0.093:0.04246498439035858,(E.12:0.04265656598489913,E.10_328726830:0.04172326676664677)0.097:0.04387880662791433)0.024:0.04597428827488282,(E.12_390337621:0.04253697457831938,E.10:0.043821078516548)0.097:0.04200210434354485)0.129:0.0689904237062509,(E.8.RNH1.PF00075_77416881:0.04244190036012177,E.8.RNH1.PF00075_198438591:0.04211075449523896)0.891:0.2138621833862041)0.845:0.6875026338966815)0.084:0.4207259669227925)0.018:0.410540614820471,(((I.1.UvrC.PF04859.COG0322_8134799:0.04456031164044457,I.1.UvrC.PF04859.COG0322_149135311:0.04146988554745795):0.06372870484822873,(I.2.EndoV.COG1978.COG1515.KOG4417_56404428:0.03998176123291051,I.2.EndoV.COG1978.COG1515.KOG4417_197622533:0.04205612395260999)0.896:0.2170729965413862)0.407:0.697543079865293,(((((E.9.YkuK.DUF458.PF04308.COG1978_81342391:0.04154131509405123,E.9.YkuK.DUF458.PF04308.COG1978_160359297:0.04154514912677993)0.106:0.03931010090312931,(E.4.RNH1.COG2801_284434667:0.04176244224604456,E.16.COG5558_257075532:0.04191095402269912)0.105:0.0397730014712389)0.039:0.03631187994677604,(E.4.RNH1.COG2801_130398:0.04210772425171296,E.16.COG5558_11497921:0.0427838377262456)0.101:0.04240985014817601)0.558:0.2176473645651608,((((((E.6.Pao.PF05380_308467776:0.04250739001180819,E.11.RNH1.PF00075_52000846:0.04263075328523491)0.037:0.04286161519076376,(E.7.RNH1.PF00075_321453153:0.04306505301941027,E.11.RNH1.PF00075_52783154:0.04246108479374278)0.038:0.04182089162414926)0.001:0.03505595305023768,((E.1.RNH1.PF00075.COG0328.COG3341.KOG3752_67472286:0.04365885299991897,E.15.HepP.PF00336_315360731:0.04273978313576572)0.040:0.03726534601187956,(E.3.RNH1.PF00075.PF13456.COG0328.COG3341_81787696:0.04317990556096086,E.3.RNH1.PF00075.PF13456.COG0328.COG3341_388490516:0.04331350378222221)0.042:0.0400467355968264)0.001:0.03317530985938864)0.000:0.0160970469980038,(((E.2.RNH1.Ty1/Copia_13124684:0.04415472911669963,E.2.RNH1.Ty1/Copia_3250687:0.0434808473103401)1.000:0.4155348891768126,E.14_301620562:0.04239347029589642)0.040:0.04210171240306326,(E.7.RNH1.PF00075_322702335:0.04054520739293868,E.15.HepP.PF00336_172046770:0.04244331857925819)0.043:0.03990396473047346)0.001:0.05162138200728765)0.002:0.03544195998683256,(E.6.Pao.PF05380_390358486:0.04314590228669499,E.14_307201692:0.04297737029133227)0.040:0.04150618413919759)0.040:0.0349338249237859,E.1.RNH1.PF00075.COG0328.COG3341.KOG3752_339320311:0.04225261600047172)0.992:0.9867295819894204)0.374:0.2355477484185483,((((III.4.Terminase.PF05876.COG5525_319408488:0.0429557877376787,E.5.RNH1.PF13456.PF00075_147767745:0.04341089363037844)0.036:0.04163328679432184,((((((V.1.DUF99.PF01949.COG1628_24418790:0.0425714400477626,V.1.DUF99.PF01949.COG1628_327311514:0.04228540626908991)0.686:0.179403076808025,(V.2.Prp8.PF12134.COG5178.KOG1795_67460824:0.0430841584864798,V.2.Prp8.PF12134.COG5178.KOG1795_308159375:0.04405086778360708)0.673:0.1758443055389275)0.989:0.4141970275466377,(IV.2.PF03050_2496673:0.04247552383167558,IV.2.PF03050_381157003:0.0422821782682541)0.511:0.1441705278622345)0.266:0.1466183034247138,(IV.1.PF03050_91791333:0.0429277127103418,IV.1.PF03050_297555322:0.04062408054443693)0.298:0.05206622364522966)0.420:0.2278769356340334,(IV.1.RNH2.PF01351.COG0164.COG1039.KOG2299_2495822:0.04155092386980183,IV.1.RNH2.PF01351.COG0164.COG1039.KOG2299_313125351:0.0445578848022881)0.705:0.1824667976337823)0.922:0.4057992807799811,III.2.Terminase.PF04466.PF03237.COG1783_373124763:0.04187779890286172)0.031:0.0391974731579849)0.001:0.08571496644847702,(((III.4.Terminase.PF05876.COG5525_313119126:0.04102885886959642,III.2.Terminase.PF04466.PF03237.COG1783_1729903:0.04253474128749044)0.037:0.03881695186106383,(Piwi.Argonaute.PF02171.COG1431.KOG1041.KOG1042_74536972:0.04170066444394007,E.5.RNH1.PF13456.PF00075_75115132:0.04343905370100862)0.036:0.04483840581591234)0.001:0.03586895423013087,((III.3.PF01526.COG4644_54295894:0.04158520874528197,III.1.DUF1258.PF02992.PF06869_147794504:0.04211514392264595)0.038:0.04344636633180824,(III.1.DUF1258.PF02992.PF06869_75326924:0.04479324573908098,IV.3.DUF4152.PF13680_74535119:0.04232521002075464)0.034:0.04155606849017335)0.001:0.05541070164421483)0.000:0.02542280681870785,(Piwi.Argonaute.PF02171.COG1431.KOG1041.KOG1042_15669511:0.04310568680364697,((Transpo.PF1385.COG0675_146304278:0.04327527789453804,Transpo.PF1385.COG0675_257125268:0.04350270038777638)1.000:0.2380814322012573,((((VI.3.Maelstrom.PF13017_229470209:0.04368376146273059,VI.2.Connect.PF06815_77416901:0.04252588280596907)0.140:0.04329846728688178,(VI.3.Maelstrom.PF13017_229470202:0.04224138993488937,VI.2.Connect.PF06815_37496577:0.04356272414084093)0.143:0.04177983332246262)0.145:0.05462253942331723,(VI.1.Med13C.PF06333.KOG3600_74749769:0.04174781106978579,VI.1.Med13C.PF06333.KOG3600_345560183:0.0436993737683492)1.000:0.4077848678921098)0.792:0.4267293050804374,(F.24.Ncap.PF00843_313103827:0.04250562947437326,F.24.Ncap.PF00843_81948384:0.04420045620820391)0.848:0.7819275694154912)0.475:0.2161606612415642)0.471:0.2338944124636042)0.018:0.03893401300259089)0.001:0.05791565006056691,(III.3.PF01526.COG4644_338731831:0.04378106977108926,IV.3.DUF4152.PF13680_242399761:0.04197355880547332)0.035:0.04917443618512062)0.039:0.1344552050381864)0.226:0.728434515780205)0.914:0.5488962815937588)0.053:0.4289453410483983,(((((C.9.PF01609.COG5433_140772:0.04149047210698702,C.26.PF13359_348685031:0.04331636258875739)0.013:0.04377093257491686,(C.1.PF04827.PF13359.KOG4585_74732341:0.04029202262041052,C.15.PF01609_344339535:0.04328953881226701)0.012:0.04317782088240144)0.000:0.08749411823889369,((C.9.PF01609.COG5433_304284345:0.04481442545089784,C.6.PF01609.PF13586.COG3293_122611732:0.04529450959103789)0.011:0.03456070878465536,(C.23.PF13546_297550311:0.04477688829898878,C.21.NurA.PF09376.COG2380_288817580:0.04216632152693687)0.013:0.03935630947070048)0.000:0.01584966969154299,((C.5.PF01609.COG5421_81325552:0.04073006166119946,C.25.PF01609_325282707:0.04410892689830061)0.013:0.03964608351430181,(C.22.NurA.PF09376_288931955:0.04434887630608533,C.24.PF01609.PF13546.COG3385_257448033:0.04391795993132309)0.012:0.05202299300412493)0.000:0.04701265983381263,(C.5.PF01609.COG5421_330506541:0.04269215642364493,C.17.PF01609_75539327:0.04224337191956318)0.012:0.04285548577945063,((((C.10.PF13546.COG5659_549103:0.04168558343335651,C.10.PF13546.COG5659_386836247:0.04106504216225535)1.000:0.2236146975866696,(C.8.PF13843_307196437:0.04229134817184711,C.8.PF13843_242759901:0.04200181901510697)0.351:0.04518334335198938)1.000:0.4179238137969187,(C.1.PF04827.PF13359.KOG4585_294461638:0.0398282319529058,C.15.PF01609_156975296:0.0423431758112337)0.012:0.04356413006021449)0.001:0.05626241066673622,(C.11.PF01609.PF13612_75486082:0.04293914747361417,C.4.PF13613.PF13359.KOG1121_763133:0.04154416504172669)0.012:0.04132512881942622)0.000:0.01237719969604349,((C.11.PF01609.PF13612_341631216:0.04232968178998379,C.14.PF01609.COG3385_389578810:0.04420013678160472)0.013:0.04679143810998058,(C.28.PF01609.COG3385_390951196:0.04461799666563838,C.21.NurA.PF09376.COG2380_81553694:0.0420760736765794)0.013:0.0478156228763796)0.000:0.05877486341358727,((C.7.PF01609.PF13751.COG3039_292630800:0.04054811260935309,C.24.PF01609.PF13546.COG3385_81859013:0.04183567203925585)0.012:0.04648815243908466,(C.13.PF13701.PF01609_298501884:0.04139850034833947,C.29.PF04693_15897859:0.04307331294688511)0.011:0.03311526267529045)0.000:0.2341045008335465,((C.7.PF01609.PF13751.COG3039_226944557:0.04322795302305492,C.3.PF01609.PF13586.COG3293_385339131:0.04048732118908667)0.012:0.03934265734123669,(C.4.PF13613.PF13359.KOG1121_386837545:0.04149639237927066,C.14.PF01609.COG3385_81324981:0.04400033315526548)0.013:0.04404419187581422)0.000:0.0266559498814608,((C.12.PF01609.PF13737.COG3039_136129:0.04419118765010847,C.19.PF01609.COG3385_16120204:0.04293750382336387)0.010:0.0437058469716219,(C.13.PF13701.PF01609_123452517:0.04346836185971294,C.2.PF13751.PF1609.COG3039_392455463:0.040108499958788)0.013:0.03946734494633995)0.000:0.05076006927270147,((C.12.PF01609.PF13737.COG3039_15899730:0.04316058114465675,C.20.PF01609_47076660:0.04138505394818179)0.012:0.03839756300343723,(C.3.PF01609.PF13586.COG3293_122500378:0.04486734451464604,C.17.PF01609_262191778:0.04360865385311547)0.011:0.03605890193254477)0.000:0.02297114482023051,((C.22.NurA.PF09376_196180112:0.04193194453491259,C.25.PF01609_300337545:0.04229838939953522)0.012:0.04355099965734914,(C.19.PF01609.COG3385_284161682:0.04491506866488142,C.23.PF13546_302466390:0.04149549783507183)0.013:0.04777543805155803)0.000:0.117726586913869,(C.16.PF01609.PF13546_75542468:0.04176514997192787,C.26.PF13359_375166267:0.04264370139067888)0.012:0.04745602178951648,((C.16.PF01609.PF13546_168698207:0.04465454249270111,C.20.PF01609_383319937:0.04327251489782211)0.011:0.04180861461196584,(C.2.PF13751.PF1609.COG3039_242138353:0.04246563641197119,C.28.PF01609.COG3385_296439653:0.04254024726296324)0.012:0.05616673647900242)0.000:0.003917295670958969)0.000:0.1064049277146412,(C.6.PF01609.PF13586.COG3293_380344364:0.04268481524135027,C.29.PF04693_374634235:0.04399284342607713)0.012:0.04022036360092023)0.009:0.04571437219840904,((C.27.NurA.PF09376.COG1630_352682400:0.04329586068204076,C.27.NurA.PF09376.COG1630_48477314:0.04147266192283967)0.186:0.04163963337512525,(C.18.NurA.PF09376.COG1630_74536115:0.0425489614351509,C.18.NurA.PF09376.COG1630_389852559:0.03969024489884383)0.196:0.04420108754443573)0.823:0.2238335153088529)0.659:0.6885307528223816)0.034:0.6873048942803476,(II.1.DUF1280.PF06918_390365579:0.04483174875175067,II.1.DUF1280.PF06918_340383653:0.04100478144180681)0.356:0.04437132962080406)0.522:0.7965609295020902,(II.2.RAG1.PF12940_131829:0.04393821490732552,II.2.RAG1.PF12940_166092494:0.04238175261719011)0.672:0.6658695015072603)0.524:0.513231507951439,(((((((F.7.ORN.PF00929.COG1949.KOG3242_1176352:0.03998586810744223,F.9.Pop2.PF04857.COG5228.KOG0304_1709720:0.04209419382264424)0.020:0.04525896013214605,(F.2.PF01612.COG0749_383763177:0.04326895064984407,F.14.PF13482_380851345:0.04342231632251094)0.024:0.04461704030499321)0.000:0.05369393579069796,((F.7.ORN.PF00929.COG1949.KOG3242_386412016:0.04406269141687081,F.21.ExoVIII.PF00929_78485014:0.04405624661906776)0.025:0.04802945163885632,(F.2.PF01612.COG0749_118825:0.04241097299848375,F.14.PF13482_118856:0.04305265703698932)0.019:0.0479302036835825)0.000:0.0860956242417131,((F.6.PF01612.KOG4373.KOG2207_6136393:0.0436144889075003,F.21.ExoVIII.PF00929_331673527:0.04248158879174437)0.022:0.03715504114345115,(F.10.PF13482.COG3359_115377698:0.04230375373648934,F.8.PF00929.COG5018.KOG0542_45476938:0.04446502317446647)0.023:0.03760133356370532)0.000:0.03622756500053584,((F.6.PF01612.KOG4373.KOG2207_334132717:0.04371763665779523,F.12.PF10108.COG3298_325107365:0.04423253269434302)0.022:0.03852024451465331,(F.23.PF13482_75096643:0.04172414735129325,F.15.ExoI.PF00929.COG2925_124008030:0.04061793911979312)0.021:0.04362195269167252)0.000:0.06426257081096763,((F.3.PF03104.COG0417.KOG1798.KOG0970.KOG0969.KOG0968_118829:0.04291338502878539,F.15.ExoI.PF00929.COG2925_462029:0.04221913287714808)0.022:0.04050167261022707,(F.3.PF03104.COG0417.KOG1798.KOG0970.KOG0969.KOG0968_339756985:0.04004821228131702,F.8.PF00929.COG5018.KOG0542_302877099:0.04397203419845225)0.020:0.04208540792668405)0.000:0.03185914945279223,((F.12.PF10108.COG3298_307610114:0.04271208146829558,F.9.Pop2.PF04857.COG5228.KOG0304_145507628:0.04153130901411763)0.022:0.03773886034417598,(F.10.PF13482.COG3359_15614328:0.04339243049703723,F.23.PF13482_149408180:0.04528771637279706)0.022:0.04643828609351388)0.000:0.03879804833118522)0.000:0.06528739305268322,(((F.16.PF01612.KOG2405_118394980:0.04196760010574584,F.25.PF01612_308462810:0.04295478557709504)0.188:0.04135439142282776,(F.16.PF01612.KOG2405_241727922:0.04297907652038047,F.25.PF01612_308474798:0.04329745420128348)0.188:0.04101619013421327)0.773:0.3938748766676157,(((F.13.PF13482.COG2251_15840697:0.04303852401884594,F.13.PF13482.COG2251_260061160:0.04285358030994684)0.999:0.2404212867752769,((F.17.DUF2779.PF11074_2496407:0.04110667308190069,F.26.NSP11.PF06471_383080785:0.04231909304362788)0.141:0.04081148939363043,(F.17.DUF2779.PF11074_294339011:0.0420143364121001,F.26.NSP11.PF06471_190360114:0.04283136659144594)0.145:0.04381309973100977)0.209:0.09928583565311483)0.780:0.2283412312682904,(F.18.PF01612_256617076:0.04174952759882888,F.18.PF01612_330862112:0.04128841570077144)0.361:0.0531809033963426)0.748:0.2269962580749657)0.107:0.2141488565297254)0.008:0.0417263561846285,((F.5.PF00929.COG0847.KOG2249.KOG1275.KOG2248_57012967:0.04177681901214197,F.22.PF03175_381214029:0.04204198171712813)0.041:0.04465889741088046,(((F.5.PF00929.COG0847.KOG2249.KOG1275.KOG2248_339248135:0.04185253556852963,F.29.PF03175_20137778:0.0436549093253162)0.042:0.04235819240725332,(F.19.PF03175_308485453:0.04296160355888322,F.4.PF01612.COG0349.KOG2206_91205505:0.04332340861832237)0.045:0.04174446238607543)0.002:0.04006629865345079,(((F.19.PF03175_308476655:0.04218996712617148,F.4.PF01612.COG0349.KOG2206_14195186:0.04181442473632371)0.044:0.04220156312314043,(F.11.PARN.PF04857.KOG1990_71028506:0.04108992265512464,F.29.PF03175_118849:0.04268523124408828)0.045:0.0415874516334731)0.001:0.05371561493704941,((F.22.PF03175_81952994:0.0410622888052927,F.1.PF00929.PF13482.COG0847.COG2176.COG1199.KOG4793_269215783:0.04330001493556312)0.044:0.04462966996341696,(F.11.PARN.PF04857.KOG1990_60390262:0.04251771014363127,F.1.PF00929.PF13482.COG0847.COG2176.COG1199.KOG4793_14548235:0.04227609091891688)0.045:0.0436991576484923)0.001:0.07556100916132756)0.000:0.04795078125479242)0.006:0.04478226382576864)0.901:0.2277658631405085)0.519:0.4036025755771576,((F.20.PF03175_156398391:0.04115534293960273,F.28.PF03337_549293:0.04280960196872243)0.138:0.04532245985387908,(F.20.PF03175_328712717:0.04217176793710758,F.28.PF03337_137851:0.0434198479442332)0.143:0.04339292310041647)0.209:0.1959140312219028)0.278:0.748384025476259,(F.27.PF09281_118828:0.04217545859368613,F.27.PF09281_313679946:0.04377867256985673)0.851:0.7620455374008888)1.000:0.513231507951439);
