# Supplementary material for: The RNase H-like superfamily: new members, comparative structural analysis and evolutionary classification
Source: Nucleic Acids Res. 2014 Jan 23;42(7):4160–79. doi: 10.1093/nar/gkt1414 (PMC3985635; doi:10.1093/nar/gkt1414)
Supplement: Supplementary Data [file supp_gkt1414_nar-02849-r-2013-File008.zip › SupplementaryFile8.txt]

((((((((((((A.26.DUF1092.PF06485_113536933:0.1732862700138471,A.26.DUF1092.PF06485_75906361:0.1744806733261261)1.000:0.3132947609455664,(A.25.PF00665_77463343:0.2929674487677645,A.25.PF00665_81747977:0.1862287974266423)0.554:0.08268389843074556)0.527:0.09292330627100825,(A.16.PF13610.PF03050.COG3316_81775735:0.1440117141804589,A.16.PF13610.PF03050.COG3316_196188062:0.2449769202434017)0.543:0.1176862084831174)0.371:0.1085256324240444,(A.13.PF12762.COG3676_159154690:0.2168560721741676,A.13.PF12762.COG3676_198411948:0.185094033763721)0.988:0.2445925302806694)0.268:0.09945300749254424,(((A.22.PF03400.COG1662_237809941:0.1928650600217345,A.22.PF03400.COG1662_158334413:0.2296458888935178)0.793:0.1448040440151584,(A.23.PF06782_29839719:0.1286317532321027,A.23.PF06782_194467282:0.2053502056425707)0.990:0.3655746847457765)0.595:0.159030272198194,(A.20.PF01359_74959823:0.03783783215890938,A.20.PF01359_308482157:0.2295677545932305)0.998:0.2474154096803305)0.232:0.0692425456276593)0.213:0.09170604003502818,((((A.10.PF13358_141446:0.1959207395113362,A.10.PF13358_325186123:0.1530278966458246)0.999:0.1594129436705823,A.3.PF13358.COG3335_119947277:0.2109475471654033)0.780:0.08511980190624664,A.3.PF13358.COG3335_75440988:0.2125410546026482)0.405:0.05759806385725754,(A.4.PF03184.KOG3105_74762678:0.1973468016611512,A.4.PF03184.KOG3105_392573028:0.226352230201434)0.991:0.2519222044739342)0.374:0.05796936571180847)0.238:0.09227211951327434,(((((((A.24.PF07592_81659280:0.2346306373300982,A.24.PF07592_196176483:0.1798066400320432)0.959:0.1588638968896729,(A.28:0.2003729574845231,A.28_340386950:0.1775734881029841)0.996:0.2119575064894787)0.770:0.1125379494315683,(A.6.Mutator.PF00872.PF10551.COG3328_135949:0.2078750089541032,A.6.Mutator.PF00872.PF10551.COG3328_81458892:0.1835365003495125)0.987:0.249440616737888)0.721:0.1295625457103795,((A.7.PF00665.COG4584_2497382:0.157911459941599,A.7.PF00665.COG4584_377561901:0.2274017695858113)0.978:0.139612339366829,(A.21.PF00665_268579455:0.1103913750582754,A.21.PF00665_195401778:0.1829925446163793)0.999:0.21819747693389)0.362:0.06792113420034061)0.074:0.04763986674522155,((A.5.PF00665_75140134:0.1208200501180611,A.5.PF00665_78708690:0.2177031188965977)0.871:0.13589992904598,(A.12.PF00665.COG2801_122245631:0.1952100946855891,A.12.PF00665.COG2801_154271185:0.1194774483707929)1.000:0.1948095867565236)0.133:0.04217855844119679)0.007:0.01823196087082092,(((((A.9.PF01610.COG3464_549101:0.1686974631843884,A.9.PF01610.COG3464_226349911:0.228536179583766)0.982:0.1755926612424933,(A.8.Mule.PF10551_123472691:0.2061183891570873,A.8.Mule.PF10551_356537635:0.2866828177965829)0.984:0.2634813276586432)0.887:0.1787376528712036,(A.18.PF00665.COG2801_478178345:0.142148431905322,A.18.PF00665.COG2801_269468916:0.1193218734119184)0.549:0.08097697194192514)0.669:0.1155507761889839,(A.2.PF00665_77416881:0.224215000756222,(A.27.PF00665_81775858:0.2424132175644101,A.27.PF00665_383784580:0.1624798584254922)0.932:0.1245430047174211)0.186:0.0483990414724599)0.146:0.05832595470761046,((A.11.PF00665.COG2826_296439650:0.1628383808294032,A.11.PF00665.COG2826_209694648:0.1297432482119282)0.986:0.1969416494959811,A.2.PF00665_58698955:0.1479280966004035)0.812:0.08839661269814865)0.056:0.06350500711449251)0.006:0.02567372979970767,((A.14.PF00665.COG2801_135965:0.2919045426531723,(A.14.PF00665.COG2801_194367340:0.2043257759735602,(A.17.PF02914.PF00665.COG2801_1351292:0.2586565870640838,A.17.PF02914.PF00665.COG2801_254510363:0.06016466285333142)1.000:0.2523062791883223)0.605:0.06411656476342985)0.693:0.0758554342303328,(((A.1.PF00665.PF13333.COG2801_75442125:0.2060858857908087,A.1.PF00665.PF13333.COG2801_241889773:0.1365162604530381)0.985:0.135206095079044,(A.19.PF00665.PF13683.COG2801_294956555:0.2642111449675529,A.19.PF00665.PF13683.COG2801_328947754:0.2538705292480967)0.536:0.05013870381292557)0.477:0.05098773805943286,(A.15.PF13683.COG2801_205371837:0.190021589806208,A.15.PF13683.COG2801_94495266:0.1533853454284317)0.979:0.1090145622742954)0.277:0.03751221946864887)0.168:0.04129507704010682)0.075:0.06265545507969375)0.523:0.2610952214739872,((B.4.PF12017_88926256:0.1913136120547723,B.4.PF12017_334855398:0.1667989447545483)0.854:0.3585116860486318,((((((B.6.KOG1121_17570705:0.1611047423283136,B.6.KOG1121_341882465:0.2126057837428794)0.999:0.320089890108059,B.1.Hermes.PF04937.KOG1121_307195319:0.2035085825328137)0.580:0.1103630630189031,B.1.Hermes.PF04937.KOG1121_74766139:0.1412148977813338)0.901:0.1282946413145639,(B.3.DUF659.PF04937_122203691:0.04721178193206547,B.3.DUF659.PF04937_115479959:0.2591375811421586)0.964:0.1611365233224543)0.567:0.05380370744190552,(B.2.DUF4371.PF14291_12643558:0.4034993646945111,B.2.DUF4371.PF14291_221116457:0.09367967833372694)0.875:0.1501939202881367)0.407:0.06824126047080523,(B.5_170027752:0.1632093404121272,B.5_391333164:0.2526932663668401)0.530:0.07066950486464384)0.442:0.2335374059074404)0.965:0.7278700607124338)0.471:0.2856444305322052,((((((((C.9.PF01609.COG5433_140772:0.172021579567097,(C.26.PF13359_348685031:0.1113525348648281,C.26.PF13359_375166267:0.25962385447327)0.989:0.4477374673193624)0.460:0.0880834898089412,C.9.PF01609.COG5433_304284345:0.09770262018738456)0.830:0.1526068017231256,(C.15.PF01609_156975296:0.1499031378404409,C.15.PF01609_344339535:0.2568978955747809)0.981:0.2146323445932649)0.429:0.08340525678927578,((C.22.NurA.PF09376_288931955:0.1966204091560754,C.22.NurA.PF09376_196180112:0.333524682734433)0.994:0.3177168616588663,(C.24.PF01609.PF13546.COG3385_81859013:0.1585409169981655,C.24.PF01609.PF13546.COG3385_257448033:0.2839767934008139)0.956:0.1536784124319292)0.185:0.0699526122240354)0.114:0.05991665546415291,(((C.28.PF01609.COG3385_296439653:0.1679697509284338,C.28.PF01609.COG3385_390951196:0.229064335646581)0.974:0.1703638766234723,C.14.PF01609.COG3385_389578810:0.2527762050161516)0.469:0.1161841871949738,C.14.PF01609.COG3385_81324981:0.2211294471276908)0.406:0.08066469416916404)0.060:0.05472458894356557,(((((C.5.PF01609.COG5421_81325552:0.2234060364036453,C.5.PF01609.COG5421_330506541:0.2544389943642685)0.984:0.1580016356988068,(C.13.PF13701.PF01609_123452517:0.3256588427076569,C.13.PF13701.PF01609_298501884:0.1705855543058035)0.945:0.1890056343766802)0.193:0.05078773654766916,(C.25.PF01609_325282707:0.2614585776008792,C.25.PF01609_300337545:0.176119708834445)0.955:0.1326773031323331)0.137:0.04420980037058576,((C.16.PF01609.PF13546_75542468:0.2552912708292245,C.16.PF01609.PF13546_168698207:0.1869124655346701)0.396:0.04544335313619739,(C.29.PF04693_15897859:0.1924854525479545,C.29.PF04693_374634235:0.05084845824747489)1.000:0.1638563354135689)0.948:0.1476389135391908)0.118:0.05442622464960865,(C.17.PF01609_75539327:0.1053372622752996,C.17.PF01609_262191778:0.09343208475747178)1.000:0.3016786237998312)0.103:0.05297626241643747)0.105:0.0843839716862423,(((((C.10.PF13546.COG5659_549103:0.1656363545264611,C.10.PF13546.COG5659_386836247:0.3830885693812297)0.942:0.1868952982745172,((C.3.PF01609.PF13586.COG3293_122500378:0.2070322543622853,C.3.PF01609.PF13586.COG3293_385339131:0.08419359189186663)0.997:0.1861937312533126,(C.4.PF13613.PF13359.KOG1121_386837545:0.3138223449724039,C.4.PF13613.PF13359.KOG1121_763133:0.1482945941644711)0.972:0.2143820609910455)0.386:0.08020499121239844)0.226:0.07167024235216425,(C.6.PF01609.PF13586.COG3293_122611732:0.195239142507309,C.6.PF01609.PF13586.COG3293_380344364:0.1588289857008959)0.988:0.1443101339702349)0.400:0.08193263435638078,(((C.7.PF01609.PF13751.COG3039_292630800:0.1873796082844435,C.7.PF01609.PF13751.COG3039_226944557:0.1897053807490548)0.990:0.1542828646683517,(C.2.PF13751.PF1609.COG3039_242138353:0.2037542093224474,C.2.PF13751.PF1609.COG3039_392455463:0.2713901439306626)0.995:0.1749744535119751)0.130:0.03835974822241206,(C.12.PF01609.PF13737.COG3039_136129:0.2356507342763305,(C.20.PF01609_47076660:0.2331014280624726,C.20.PF01609_383319937:0.237920033779698)0.222:0.03844203891320035)0.043:0.02412403640780633)0.124:0.04178622205341418)0.035:0.03541295598014244,(((C.11.PF01609.PF13612_75486082:0.170132819627275,C.12.PF01609.PF13737.COG3039_15899730:0.2081048127009142)0.388:0.06084146076310879,C.11.PF01609.PF13612_341631216:0.1816904219608162)0.220:0.05690426373563526,(C.1.PF04827.PF13359.KOG4585_74732341:0.2385906100814481,C.1.PF04827.PF13359.KOG4585_294461638:0.1508052066255767)0.999:0.3939289819324924)0.116:0.05835850040261217)0.094:0.05055668638895148)0.120:0.06183501896164997,(((C.8.PF13843_307196437:0.2664054880507564,C.8.PF13843_242759901:0.1527223171071295)0.706:0.08593385596706775,(((C.27.NurA.PF09376.COG1630_352682400:0.2207250468511595,(C.18.NurA.PF09376.COG1630_74536115:0.01977624934024226,C.18.NurA.PF09376.COG1630_389852559:0.1031436447479098)0.718:0.1624040471684592)0.632:0.1251831138720595,C.27.NurA.PF09376.COG1630_48477314:0.1069798994673899)0.833:0.2900262389413434,(C.19.PF01609.COG3385_16120204:0.2421407979171261,C.19.PF01609.COG3385_284161682:0.1355110518780964)0.967:0.1769205882888605)0.448:0.144379785594777)0.460:0.1127874460305071,((C.23.PF13546_302466390:0.203560587223671,C.23.PF13546_297550311:0.1712574885413871)0.883:0.1607974698644375,(C.21.NurA.PF09376.COG2380_81553694:0.175991641112265,C.21.NurA.PF09376.COG2380_288817580:0.2505429146993521)0.991:0.3244995935055699)0.376:0.1404886256980123)0.074:0.0299792668650207)0.499:0.1968034284516302)0.544:0.2500255387454092,(((I.1.UvrC.PF04859.COG0322_8134799:0.06472281378328494,I.1.UvrC.PF04859.COG0322_149135311:0.1776033673026616):0.1611397824059257,(I.2.EndoV.COG1978.COG1515.KOG4417_56404428:0.1425845073025261,I.2.EndoV.COG1978.COG1515.KOG4417_197622533:0.1763314030268245)0.926:0.2877376020121298)0.796:0.401278478399084,(((((((((D.2.RuvC.PF02075.COG0817_67472394:0.1512002063840782,D.2.RuvC.PF02075.COG0817_225849642:0.1505657059700436)0.529:0.06264684604517053,(D.10.RRXRR.PF14239_291529631:0.2035485224272404,D.10.RRXRR.PF14239_124003405:0.1582686255438028)1.000:0.3666143389897022)0.580:0.08139999620916524,(D.25.DUF3882.PF07066_9630627:0.1092758007071319,D.25.DUF3882.PF07066_9628684:0.1208826431792782)1.000:0.1918732057521589)0.452:0.07616122036148443,(((D.13.Ydc2.PF09159_1723534:0.1769112745491275,D.13.Ydc2.PF09159_241163695:0.2985879633319969)0.762:0.1689306053302037,(D.16.Csn1.COG3513_16801805:0.1046844864353304,D.16.Csn1.COG3513_389815359:0.1365161650408728)0.994:0.3467131352754661)0.556:0.1970195151865516,((D.19.DUF3010.PF11215_126173891:0.06441303375506113,D.19.DUF3010.PF11215_296271552:0.2821691011866088)1.000:0.2464305046361104,(D.24.RuvV.PF04848_56404711:0.1100056319724653,D.24.RuvV.PF04848_9629059:0.09641070264012766)0.994:0.1936012223937258)0.741:0.1069807138356021)0.261:0.1033961023661492)0.332:0.08152505021575775,((D.22.DUF429.PF04250_111018775:0.1101818538577096,D.22.DUF429.PF04250_262198305:0.1137490579921879)0.986:0.1908247933936057,(D.11.DUF429.PF04250.COG2410.COG4328_124600150:0.1012708367831665,D.11.DUF429.PF04250.COG2410.COG4328_188996797:0.2563273648561145)0.991:0.2259300375251929)0.463:0.1058583438993347)0.074:0.048105402058546,(D.18.DUF460.PF04312.COG2433_74530717:0.1899486831622367,D.18.DUF460.PF04312.COG2433_302348960:0.1239632762357367)0.973:0.1254536684293362)0.085:0.0393578665050672,((D.1.RuvX.YqgF.PF03652.COG0816_6226496:0.1363027856524562,D.1.RuvX.YqgF.PF03652.COG0816_335420460:0.2116739649641145)0.938:0.1008838756349773,(D.14.PF03652_302392906:0.1368545662062634,D.14.PF03652_385800816:0.2361819706303948)0.892:0.08734900836601589)0.916:0.09007412085263092)0.146:0.06122617690754659,(D.9.Spt6.COG2183.KOG1856_327200638:0.2035629277442885,D.9.Spt6.COG2183.KOG1856_210075180:0.1739292722127008)0.998:0.200125272309781)0.195:0.05816492943902267,(((((D.23.Terminase.PF02499_139645:0.1380619494843279,D.23.Terminase.PF02499_81987362:0.102039894926116)0.806:0.1236305341221701,(D.5.Terminase.PF03237.PF04466.COG5362.COG5323_74528409:0.07670736976567438,D.5.Terminase.PF03237.PF04466.COG5362.COG5323_288559543:0.3002257645752319)0.991:0.3289380869898915)0.957:0.2549497951472738,(D.7.Tex.COG2183.KOG1857_81539540:0.2030119535663854,D.7.Tex.COG2183.KOG1857_390940309:0.08330912450388568)0.977:0.1497417199512015)0.438:0.07789421402362322,((D.17.Terminase.PF03237.PF04466_228848128:0.07952241456686304,D.17.Terminase.PF03237.PF04466_375085720:0.1306590199260706)0.998:0.281853808581139,(D.4.Terminase.PF03354.COG4626_27805749:0.3174463296845212,D.4.Terminase.PF03354.COG4626_81460715:0.1645274177222348)0.990:0.1943880085321697)0.544:0.0771952884173066)0.178:0.05502098481407532,(((D.21.PF01548.COG3547_75440312:0.1621428727207497,D.21.PF01548.COG3547_194339287:0.2827198190458993)0.648:0.1379899087302792,(D.15.DUF429.PF04250.COG4923_21228912:0.1894569860560354,D.15.DUF429.PF04250.COG4923_386846647:0.2039486104667944)0.991:0.251349075835493)0.801:0.1658815220668538,(((((D.3.PF01548.COG3547_130250:0.2965050982370786,D.3.PF01548.COG3547_157164891:0.2284082295578351)0.649:0.1171797675763271,(D.12.PF01548.COG3547_81832696:0.1694780439910653,D.12.PF01548.COG3547_189436097:0.2423832400590952)0.990:0.1208036204391496)0.209:0.04669212222251531,(D.6.PF01548.COG3547_81621969:0.2631929409744305,(D.6.PF01548.COG3547_116626083:0.1247529489504006,D.20.PF01548.COG3547_298510232:0.165071011003458)0.911:0.08724774626286251)0.398:0.06565115748126026)0.163:0.05653882164230507,D.20.PF01548.COG3547_190410067:0.2087203221691403)0.186:0.05701399386436826,(D.8.Terminase.PF03237.COG4373_137951:0.286930441117637,D.8.Terminase.PF03237.COG4373_168213080:0.2171482028735086)0.968:0.1663255848910218)0.346:0.06670192441021427)0.289:0.07702001155104395)0.115:0.05067705088243369)0.818:0.2929477841188743)0.982:0.103034318005753)0.193:0.110978973415555,((((((E.9.YkuK.DUF458.PF04308.COG1978_81342391:0.1653340979613266,E.9.YkuK.DUF458.PF04308.COG1978_160359297:0.1219743988953853)1.000:0.5974757804618592,((III.4.Terminase.PF05876.COG5525_319408488:0.2487302305390396,III.4.Terminase.PF05876.COG5525_313119126:0.111721695458137)0.949:0.3545842473708398,(III.3.PF01526.COG4644_338731831:0.245888779924108,III.3.PF01526.COG4644_54295894:0.2048257016619388)0.660:0.2091937431631867)0.472:0.2447437167873628)0.099:0.1820393106084496,((((IV.1.PF03050_91791333:0.08485230002990166,IV.1.PF03050_297555322:0.2144258837755419)0.703:0.2288676542932896,(VI.2.Connect.PF06815_77416901:0.1510979001752411,VI.2.Connect.PF06815_37496577:0.1011932352014438)1.000:0.6293417365661559)0.406:0.244265229007629,(E.16.COG5558_257075532:0.1756693120764026,E.16.COG5558_11497921:0.08517793245829343)0.940:0.3330247555220455)0.270:0.2298650339226012,(IV.2.PF03050_2496673:0.07942631162435393,IV.2.PF03050_381157003:0.1694895732886033)0.947:0.3262969746962104)0.350:0.2780544791303)0.093:0.1911716760889449,(((Transpo.PF1385.COG0675_146304278:0.2069014762904066,Transpo.PF1385.COG0675_257125268:0.1832450703483346)0.990:0.348924168063632,(III.2.Terminase.PF04466.PF03237.COG1783_1729903:0.2815119047497889,III.2.Terminase.PF04466.PF03237.COG1783_373124763:0.1743336241967641)0.891:0.2117949070462504)0.104:0.09321379962486608,(((II.1.DUF1280.PF06918_390365579:0.1055065685273834,II.1.DUF1280.PF06918_340383653:0.1125835394108656)0.596:0.235052208044176,(II.2.RAG1.PF12940_131829:0.1356003359648767,II.2.RAG1.PF12940_166092494:0.09554850483110658)0.954:0.5369243951568962)1.000:1.260981491276904,(III.1.DUF1258.PF02992.PF06869_147794504:0.07938322433743773,III.1.DUF1258.PF02992.PF06869_75326924:0.1633286487571739)0.929:0.3943444098027894)0.191:0.3184675828927225)0.037:0.1620803592853648)0.009:0.1278305635078802,(((((((((E.6.Pao.PF05380_308467776:0.1876118822228574,E.6.Pao.PF05380_390358486:0.1487874307332475)0.995:0.2448396996088816,(E.7.RNH1.PF00075_322702335:0.1875192798421018,E.7.RNH1.PF00075_321453153:0.2581104628429763)0.289:0.0661917044199199)0.199:0.06081585963270662,(E.2.RNH1.Ty1/Copia_13124684:0.0956256484048051,E.2.RNH1.Ty1/Copia_3250687:0.231921215380097)1.000:0.288834350931258)0.160:0.05926129686864065,(((((E.13:0.2374998433725528,E.13_308479494:0.1276657672879508)0.804:0.1925897130853221,((E.12:0.02239533053012062,E.12_390337621:0.2806313219009064)0.709:0.1149888670959511,(E.10:0.1388406378070786,E.10_328726830:0.1568288765952242)0.983:0.3311052563561752)0.822:0.2556316306746464)0.952:0.6022931405937528,E.8.RNH1.PF00075_198438591:0.2738771744846473)0.613:0.05639043179969612,E.8.RNH1.PF00075_77416881:0.02792378396330546)0.919:0.2409536712245047,(E.11.RNH1.PF00075_52000846:0.1109804953956698,(E.11.RNH1.PF00075_52783154:0.1659382275325399,(E.15.HepP.PF00336_172046770:0.2266471193346681,E.15.HepP.PF00336_315360731:0.1741789252432975)0.982:0.2961232289357686)0.614:0.1158095561087098)0.557:0.06295852332654635)0.601:0.1176406180949502)0.077:0.04289055929749197,((E.1.RNH1.PF00075.COG0328.COG3341.KOG3752_67472286:0.08277356605928989,E.1.RNH1.PF00075.COG0328.COG3341.KOG3752_339320311:0.1379201653153557)0.848:0.1002800197243944,(E.14_307201692:0.2199932478787643,E.14_301620562:0.1484280404715476)0.971:0.1707977233032462)0.110:0.05506335667851424)0.244:0.0596076329151298,(E.3.RNH1.PF00075.PF13456.COG0328.COG3341_81787696:0.2757735694098907,E.3.RNH1.PF00075.PF13456.COG0328.COG3341_388490516:0.1132674671035876)0.990:0.1786984175153436)0.820:0.249037536682224,(E.5.RNH1.PF13456.PF00075_75115132:0.1560309572513334,E.5.RNH1.PF13456.PF00075_147767745:0.1370388955785802)0.903:0.1505859544158973)0.459:0.08344914374005075,(E.4.RNH1.COG2801_130398:0.1745049799365587,E.4.RNH1.COG2801_284434667:0.2047884352624085)0.652:0.08541551736540828)0.786:0.3160854863400739,((Piwi.Argonaute.PF02171.COG1431.KOG1041.KOG1042_74536972:0.0802872286219115,Piwi.Argonaute.PF02171.COG1431.KOG1041.KOG1042_15669511:0.2036463192101649)0.910:0.1676998680067133,((VI.3.Maelstrom.PF13017_229470209:0.0454035966341477,VI.3.Maelstrom.PF13017_229470202:0.1175198612375)1.000:0.3310222055436955,(VI.1.Med13C.PF06333.KOG3600_74749769:0.2957013920939117,VI.1.Med13C.PF06333.KOG3600_345560183:0.2473312296111834)0.996:0.2914831622288234)0.708:0.1237539966815538)0.124:0.04391463819893165)0.057:0.06881983097581863)0.004:0.05190630688794943,((V.1.DUF99.PF01949.COG1628_24418790:0.1651654843857053,V.1.DUF99.PF01949.COG1628_327311514:0.2283296266104974)0.869:0.227185530755908,(((IV.1.RNH2.PF01351.COG0164.COG1039.KOG2299_2495822:0.1254435543569795,IV.1.RNH2.PF01351.COG0164.COG1039.KOG2299_313125351:0.2225290721495141)0.841:0.1638780200661039,(IV.3.DUF4152.PF13680_74535119:0.01705522494691463,IV.3.DUF4152.PF13680_242399761:0.06138306974356028)0.987:0.2413465862620015)0.586:0.1379045895168257,((V.2.Prp8.PF12134.COG5178.KOG1795_67460824:0.1657915662373119,V.2.Prp8.PF12134.COG5178.KOG1795_308159375:0.11339372350967)0.998:0.2676580513392227,(F.24.Ncap.PF00843_313103827:0.1127976818575432,F.24.Ncap.PF00843_81948384:0.05780937758263039)0.994:0.2659173477369238)0.896:0.1712715932534787)0.121:0.06565083472325016)0.026:0.04521203376416014)0.107:0.09961221723355819)0.176:0.2823795463486826,(((((((F.7.ORN.PF00929.COG1949.KOG3242_1176352:0.1748449085114195,F.7.ORN.PF00929.COG1949.KOG3242_386412016:0.217155428088642)0.784:0.09457526581827093,(F.21.ExoVIII.PF00929_331673527:0.1421889982763724,F.21.ExoVIII.PF00929_78485014:0.1753043933691527)0.907:0.2496780773903542)0.233:0.0713395192377261,(((((F.3.PF03104.COG0417.KOG1798.KOG0970.KOG0969.KOG0968_118829:0.1912673451170773,(F.26.NSP11.PF06471_190360114:0.07751243921959661,F.26.NSP11.PF06471_383080785:0.06981663102489719)1.000:0.4301385171808477)0.517:0.09162603107989714,F.3.PF03104.COG0417.KOG1798.KOG0970.KOG0969.KOG0968_339756985:0.2185679682007965)0.376:0.09858523839167166,(F.28.PF03337_137851:0.1717903511305205,F.28.PF03337_549293:0.3033651243118764)0.995:0.2414490103376091)0.104:0.06667372362181649,((F.13.PF13482.COG2251_15840697:0.1375051671127202,F.13.PF13482.COG2251_260061160:0.0989311069533126)0.971:0.2483852920027506,(F.17.DUF2779.PF11074_2496407:0.169828338993404,F.17.DUF2779.PF11074_294339011:0.2725396253069216)0.975:0.2524639087554797)0.565:0.1887945617604216)0.040:0.06390834095117667,((F.12.PF10108.COG3298_307610114:0.2450094219129295,(F.10.PF13482.COG3359_15614328:0.2035114129817472,F.10.PF13482.COG3359_115377698:0.1986121410309334)0.931:0.1284847107715027)0.225:0.05823544413125526,(F.15.ExoI.PF00929.COG2925_462029:0.1940325169805597,F.15.ExoI.PF00929.COG2925_124008030:0.229299691755665)0.991:0.145616519618501)0.029:0.02218681450615982)0.026:0.03099917828655022)0.059:0.06896726820817214,(((((F.5.PF00929.COG0847.KOG2249.KOG1275.KOG2248_57012967:0.1772728384619476,F.5.PF00929.COG0847.KOG2249.KOG1275.KOG2248_339248135:0.09994513715284038)0.934:0.1853256463260261,(F.11.PARN.PF04857.KOG1990_60390262:0.1823965173109602,(F.11.PARN.PF04857.KOG1990_71028506:0.1896156584568603,(F.9.Pop2.PF04857.COG5228.KOG0304_1709720:0.1899681374166187,F.9.Pop2.PF04857.COG5228.KOG0304_145507628:0.0809034716530893)1.000:0.2770306310148787)0.383:0.07088011770196312)0.778:0.1484983220514862)0.550:0.118257067871465,((((F.6.PF01612.KOG4373.KOG2207_6136393:0.1840962730497441,F.6.PF01612.KOG4373.KOG2207_334132717:0.319189122917529)0.985:0.1515879899203778,(F.4.PF01612.COG0349.KOG2206_14195186:0.1882196334673498,(F.4.PF01612.COG0349.KOG2206_91205505:0.1886070640992424,(F.16.PF01612.KOG2405_118394980:0.1805308171822394,(F.16.PF01612.KOG2405_241727922:0.1660276160633694,(F.25.PF01612_308474798:0.1178630270905899,F.25.PF01612_308462810:0.1154353305319017)0.999:0.3906358295368322)0.584:0.09074827795259666)0.518:0.05505911538149973)0.806:0.08139733253520698)0.908:0.1092035796355257)0.548:0.06017294859288685,(F.18.PF01612_256617076:0.1780355513700416,F.18.PF01612_330862112:0.1604650541440858)0.974:0.1064340795928005)0.648:0.07344251105486488,(F.2.PF01612.COG0749_118825:0.1522950676050253,(F.2.PF01612.COG0749_383763177:0.05435879965614132,(F.27.PF09281_118828:0.07873559746427553,F.27.PF09281_313679946:0.1456531247110258)1.000:0.3082017557814742)0.851:0.05819053082959959)0.989:0.1375573445225712)0.785:0.1090530899874516)0.135:0.06401177881503337,(((((F.19.PF03175_308476655:0.1571706523834739,(F.20.PF03175_156398391:0.1394674545100585,F.20.PF03175_328712717:0.1080229047440503)0.999:0.282136818961744)0.845:0.1287594625272066,F.19.PF03175_308485453:0.09924001493017104)0.877:0.1121147881589216,(F.29.PF03175_118849:0.2092191666047098,F.29.PF03175_20137778:0.09002007580822222)0.964:0.133108501090312)0.829:0.1154588605671448,(F.22.PF03175_381214029:0.0768416304961925,F.22.PF03175_81952994:0.2207774640236333)0.977:0.2078025464048306)0.847:0.1427361192739137,((F.23.PF13482_75096643:0.1688043613522934,F.23.PF13482_149408180:0.0650436908646765)0.993:0.2178352980310498,(F.1.PF00929.PF13482.COG0847.COG2176.COG1199.KOG4793_14548235:0.1443994610037105,F.1.PF00929.PF13482.COG0847.COG2176.COG1199.KOG4793_269215783:0.2050114530612892)0.815:0.07048170185896578)0.239:0.04461027073375832)0.255:0.05304614028726607)0.094:0.03302802902461956,(F.14.PF13482_118856:0.2045795958260893,F.14.PF13482_380851345:0.1371758717447626)0.830:0.1487276728181088)0.216:0.07653165604087378)0.227:0.1701247837242184,F.12.PF10108.COG3298_325107365:0.7637979874622469)0.306:0.1578788206979772,F.8.PF00929.COG5018.KOG0542_302877099:0.1384534183662834)0.414:0.1878649601251633,F.8.PF00929.COG5018.KOG0542_45476938:0.1865209318568646)0.966:0.2823795463486826);
