# Supplementary material for: The RNase H-like superfamily: new members, comparative structural analysis and evolutionary classification
Source: Nucleic Acids Res. 2014 Jan 23;42(7):4160–79. doi: 10.1093/nar/gkt1414 (PMC3985635; doi:10.1093/nar/gkt1414)
Supplement: Supplementary Data [file supp_gkt1414_nar-02849-r-2013-File008.zip › SupplementaryFile9.txt]

(((((((((((((((((((A.11.PF00665.COG2826_296439650:0.1177416930012656,A.11.PF00665.COG2826_209694648:0.1021753574209738)0.999:0.1592777045517471,A.2.PF00665_58698955:0.1040996274018691)0.832:0.07153824146465722,((((A.7.PF00665.COG4584_2497382:0.1172515099928863,A.7.PF00665.COG4584_377561901:0.1733897886472216)0.957:0.1165044562850066,(A.21.PF00665_268579455:0.08552952861125733,A.21.PF00665_195401778:0.1360628888292625)0.998:0.1615471435650656)0.295:0.05427869118907091,((A.14.PF00665.COG2801_135965:0.219709209983057,(A.14.PF00665.COG2801_194367340:0.1616788117321219,(A.17.PF02914.PF00665.COG2801_1351292:0.2035058580469474,A.17.PF02914.PF00665.COG2801_254510363:0.03810183244375042)1.000:0.1919294297058251)0.491:0.04499067243015989)0.590:0.0523423815883365,(((A.1.PF00665.PF13333.COG2801_75442125:0.1529758488107912,(A.1.PF00665.PF13333.COG2801_241889773:0.03551332425512473,(C.26.PF13359_348685031:0.06615801976668285,C.26.PF13359_375166267:0.2148635097946119)1.000:0.3146472964950668)0.676:0.08644761778952278)0.715:0.1106419737250439,(A.19.PF00665.PF13683.COG2801_294956555:0.2043367587548998,A.19.PF00665.PF13683.COG2801_328947754:0.182810346886796)0.433:0.03479929866184985)0.266:0.03524639586196231,(A.15.PF13683.COG2801_205371837:0.1497979439868665,A.15.PF13683.COG2801_94495266:0.1129703011205201)0.970:0.08943048965895667)0.299:0.03268191979269366)0.217:0.03616612292342299)0.037:0.01489984642639198,((A.5.PF00665_75140134:0.08208860769312454,A.5.PF00665_78708690:0.1751555080010978)0.990:0.109983371579568,(A.12.PF00665.COG2801_122245631:0.1428982029478284,A.12.PF00665.COG2801_154271185:0.0938554112829885)1.000:0.1417417762785208)0.213:0.03150020061305431)0.039:0.01825823946831043)0.094:0.03715608928062298,(A.2.PF00665_77416881:0.1788370542050934,((A.18.PF00665.COG2801_478178345:0.1127130960166156,A.18.PF00665.COG2801_269468916:0.09471537197168635)0.981:0.0970865859252903,(A.27.PF00665_81775858:0.1959386623306498,A.27.PF00665_383784580:0.1143164604740885)0.895:0.1041590860878041)0.297:0.03866244688804095)0.513:0.0538952972848036)0.179:0.05845316981979529,((((((C.10.PF13546.COG5659_549103:0.139938240362504,C.10.PF13546.COG5659_386836247:0.2792876090986214)0.874:0.1528584517230061,((A.28:0.1263938627840959,A.28_340386950:0.1604825797131311)0.994:0.2530858143035771,(IV.2.PF03050_2496673:0.06043079115408742,IV.2.PF03050_381157003:0.1289971186167217)0.973:0.2017784235573677)0.926:0.1562009565586104)0.561:0.09485800670483768,((A.9.PF01610.COG3464_549101:0.1501251278561087,A.9.PF01610.COG3464_226349911:0.1527864442203204)0.993:0.2061284940932079,(IV.1.PF03050_91791333:0.1559980818119033,IV.1.PF03050_297555322:0.09389040559228053)0.954:0.1432196102917587)0.546:0.0766089509634745)0.580:0.1323352392097041,(((A.22.PF03400.COG1662_237809941:0.1234394370775651,A.22.PF03400.COG1662_158334413:0.2037067571141977)0.999:0.1386769336955739,(A.16.PF13610.PF03050.COG3316_81775735:0.1141532986362223,A.16.PF13610.PF03050.COG3316_196188062:0.1913743309362556)0.984:0.1000379558332693)0.237:0.0312351564799485,((B.5_170027752:0.1562088174363429,B.5_391333164:0.1669760798117017)0.988:0.1424905966398143,(A.13.PF12762.COG3676_159154690:0.1868070306610462,A.13.PF12762.COG3676_198411948:0.118135766358956)0.961:0.1300726560638401)0.342:0.05492366982515474)0.354:0.04643812850575293)0.175:0.04945810270935546,((A.20.PF01359_74959823:0.02234285173828254,A.20.PF01359_308482157:0.1768781578033083)1.000:0.1758428926758624,((((A.10.PF13358_141446:0.1589929699507485,A.10.PF13358_325186123:0.1037506444047585)0.996:0.1143108106892063,A.3.PF13358.COG3335_119947277:0.1657857283776142)0.638:0.05334596244832075,A.3.PF13358.COG3335_75440988:0.1831035339718776)0.735:0.06898352335787035,(A.4.PF03184.KOG3105_74762678:0.1542531650819075,A.4.PF03184.KOG3105_392573028:0.1638118821093028)0.999:0.1807239660982028)0.700:0.07378349464294892)0.311:0.05502382203865291)0.132:0.03144132287022703,((C.8.PF13843_307196437:0.1870360431692881,C.8.PF13843_242759901:0.1311829997073252)0.996:0.1430888261049937,(IV.1.RNH2.PF01351.COG0164.COG1039.KOG2299_2495822:0.06308242628704688,IV.1.RNH2.PF01351.COG0164.COG1039.KOG2299_313125351:0.2050411608534954)1.000:0.2698390735546774)0.298:0.03500357048355219)0.524:0.07148327908064463)0.016:0.02225793200971449,((((((III.4.Terminase.PF05876.COG5525_319408488:0.1972971078396649,III.4.Terminase.PF05876.COG5525_313119126:0.08037045692452796)0.968:0.2427889965655887,(III.3.PF01526.COG4644_338731831:0.1818323210663125,III.3.PF01526.COG4644_54295894:0.1866084791509045)0.956:0.2146040644198063)0.793:0.1912796039861788,((B.2.DUF4371.PF14291_12643558:0.2586937335658748,B.2.DUF4371.PF14291_221116457:0.1138922688101017)0.810:0.08077141083869512,((B.1.Hermes.PF04937.KOG1121_74766139:0.1444671978231682,B.1.Hermes.PF04937.KOG1121_307195319:0.181078525001441)0.705:0.06107422761938446,(B.3.DUF659.PF04937_122203691:0.03454889052464295,B.3.DUF659.PF04937_115479959:0.190765855935645)0.899:0.1362663886450937)0.613:0.07453999640058577)0.886:0.1814102748391508)0.206:0.1258870716439527,((A.6.Mutator.PF00872.PF10551.COG3328_135949:0.1793900368122052,A.6.Mutator.PF00872.PF10551.COG3328_81458892:0.1035025321556826)0.791:0.1288390006449354,((II.1.DUF1280.PF06918_390365579:0.1135570767287032,II.1.DUF1280.PF06918_340383653:0.07935447125951019)0.996:0.3922681984380133,(III.1.DUF1258.PF02992.PF06869_147794504:0.04659300671483075,III.1.DUF1258.PF02992.PF06869_75326924:0.1336352357717064)0.813:0.1929916071552601)0.768:0.2915027849894843)0.390:0.1251281343409764)0.107:0.07268584674679274,((B.4.PF12017_88926256:0.09831905941719533,B.4.PF12017_334855398:0.1847439145859991)0.974:0.1594043275384618,(A.23.PF06782_29839719:0.06501775276384683,A.23.PF06782_194467282:0.1831219984679667)0.992:0.2143581819166534)0.857:0.1478458937399142)0.087:0.07095276733706166,(((((((((C.9.PF01609.COG5433_140772:0.1582644153152754,C.9.PF01609.COG5433_304284345:0.07556992430546106)0.819:0.1147827126283501,(C.15.PF01609_156975296:0.1146401891710708,C.15.PF01609_344339535:0.1978699800025464)0.997:0.1618765702748952)0.386:0.05575467948804453,(((C.28.PF01609.COG3385_296439653:0.1270321973994429,C.28.PF01609.COG3385_390951196:0.1691261693924136)0.978:0.1395886165377666,C.14.PF01609.COG3385_389578810:0.1782057698528869)0.563:0.1041631508081664,C.14.PF01609.COG3385_81324981:0.1630069449801226)0.449:0.07534995954929063)0.054:0.0286814837714023,(((C.16.PF01609.PF13546_75542468:0.1906039801461619,C.16.PF01609.PF13546_168698207:0.1480063686633803)0.415:0.03620483356473335,(C.29.PF04693_15897859:0.1440382610426165,C.29.PF04693_374634235:0.03988792360994782)0.999:0.1193605005536184)0.996:0.1344731531265768,(C.24.PF01609.PF13546.COG3385_81859013:0.1107989566782077,C.24.PF01609.PF13546.COG3385_257448033:0.2160677278993117)0.922:0.1235195515956712)0.224:0.06477016427517475)0.035:0.03110476213525286,((C.13.PF13701.PF01609_123452517:0.2617688986779417,C.13.PF13701.PF01609_298501884:0.1121046020161226)0.986:0.1462708323296879,(C.17.PF01609_75539327:0.07681359302314619,C.17.PF01609_262191778:0.07234539642134234)0.998:0.2406124252221546)0.062:0.03045395500917977)0.020:0.01993626850988422,((C.5.PF01609.COG5421_81325552:0.1712150446820234,C.5.PF01609.COG5421_330506541:0.1961889251748659)0.946:0.1095593534566486,(C.25.PF01609_325282707:0.1986878539207219,C.25.PF01609_300337545:0.125223509440183)0.942:0.1108118973994238)0.139:0.03925473338125502)0.249:0.09492072026132374,(C.22.NurA.PF09376_288931955:0.1406595023411733,C.22.NurA.PF09376_196180112:0.2588285394612891)0.975:0.2350891512136069)0.195:0.08570035113461795,(((((C.11.PF01609.PF13612_75486082:0.1348451585561203,C.11.PF01609.PF13612_341631216:0.1414003477664068)0.441:0.04625607677484017,C.12.PF01609.PF13737.COG3039_15899730:0.1562852722424247)0.375:0.04303607304147938,(((C.3.PF01609.PF13586.COG3293_122500378:0.1508203013973823,C.3.PF01609.PF13586.COG3293_385339131:0.0678075335498817)0.997:0.1491818542762918,(C.4.PF13613.PF13359.KOG1121_386837545:0.2426085905448494,C.4.PF13613.PF13359.KOG1121_763133:0.1147335973184876)0.999:0.1928548955637326)0.503:0.06621876370189586,(C.6.PF01609.PF13586.COG3293_122611732:0.1497707070017936,C.6.PF01609.PF13586.COG3293_380344364:0.1221421125501691)0.996:0.1246513755436011)0.411:0.04629204571739685)0.071:0.02630121401398435,((((C.7.PF01609.PF13751.COG3039_292630800:0.1380302062835592,C.7.PF01609.PF13751.COG3039_226944557:0.1441785815672648)0.998:0.1205370420131842,(C.2.PF13751.PF1609.COG3039_242138353:0.1480852029301527,C.2.PF13751.PF1609.COG3039_392455463:0.2103497839887486)0.992:0.1330804777334857)0.108:0.02716163443297675,(C.20.PF01609_47076660:0.1763141673625915,C.20.PF01609_383319937:0.1830195388944786)0.244:0.03108724942631076)0.051:0.02466593869577978,C.12.PF01609.PF13737.COG3039_136129:0.17643795468112)0.112:0.03285402669755008)0.142:0.03801030314056288,(C.19.PF01609.COG3385_16120204:0.1506811458234913,C.19.PF01609.COG3385_284161682:0.132303659733543)0.999:0.2146323487982625)0.130:0.03844607852036581)0.088:0.06446453098359155,((C.23.PF13546_302466390:0.1362008714299345,C.23.PF13546_297550311:0.1502085012397555)0.998:0.1744373298509463,(A.25.PF00665_77463343:0.2170435954374906,A.25.PF00665_81747977:0.1552378891369214)0.942:0.101656709638479)0.075:0.05548318852270232)0.002:0.02079524629068518)0.000:0.008300904235123694)0.001:0.01849054169995856,((((((((((((((((((E.9.YkuK.DUF458.PF04308.COG1978_81342391:0.1170806076912551,E.9.YkuK.DUF458.PF04308.COG1978_160359297:0.100504528178086)1.000:0.3490207403261196,(I.2.EndoV.COG1978.COG1515.KOG4417_56404428:0.1486125974069523,I.2.EndoV.COG1978.COG1515.KOG4417_197622533:0.0846720572690031)0.856:0.2233453927385464)0.446:0.1278240839814631,(C.27.NurA.PF09376.COG1630_48477314:0.1435177046689169,(C.18.NurA.PF09376.COG1630_74536115:0.01183522642427863,C.18.NurA.PF09376.COG1630_389852559:0.09025587038491381)0.987:0.1228533152177536)0.273:0.05033740592222281)0.296:0.05956802702805056,C.27.NurA.PF09376.COG1630_352682400:0.1081521099190648)0.578:0.145455845294101,(E.15.HepP.PF00336_172046770:0.1546551167885556,E.15.HepP.PF00336_315360731:0.1412699149098906)0.913:0.1664596609478341)0.401:0.1032148748091515,E.11.RNH1.PF00075_52783154:0.1304733532415423)0.290:0.05040607079462545,E.11.RNH1.PF00075_52000846:0.09491480118740275)0.481:0.07656714039799813,E.8.RNH1.PF00075_77416881:0.05606785546833074)0.377:0.05182207365340639,E.8.RNH1.PF00075_198438591:0.1748385587575249)0.266:0.0635912170807145,E.7.RNH1.PF00075_321453153:0.1946968893243849)0.200:0.07898110220481476,(E.16.COG5558_257075532:0.1023400551226336,E.16.COG5558_11497921:0.09641955712186295)1.000:0.4577272707265961)0.211:0.07429489779811052,E.7.RNH1.PF00075_322702335:0.1684872874637672)0.096:0.03782827091098851,((E.6.Pao.PF05380_308467776:0.1319481583167226,E.6.Pao.PF05380_390358486:0.1179817909535303)0.999:0.2036891332647316,(E.1.RNH1.PF00075.COG0328.COG3341.KOG3752_67472286:0.06538893129575125,E.1.RNH1.PF00075.COG0328.COG3341.KOG3752_339320311:0.0975500765066945)0.854:0.08156688808052148)0.227:0.06932149055413646)0.095:0.03027218102395572,(((E.2.RNH1.Ty1/Copia_13124684:0.0591279168017698,E.2.RNH1.Ty1/Copia_3250687:0.1848069040267727)1.000:0.2772287805476287,(E.4.RNH1.COG2801_130398:0.1437672983446555,E.4.RNH1.COG2801_284434667:0.1413731787406498)0.841:0.061857270233062)0.327:0.04117010106993088,(E.14_307201692:0.1540222138572602,E.14_301620562:0.1253377554093354)0.972:0.1121206334554584)0.462:0.05325176289937725)0.529:0.08755345937921676,(E.3.RNH1.PF00075.PF13456.COG0328.COG3341_81787696:0.2176760015377268,E.3.RNH1.PF00075.PF13456.COG0328.COG3341_388490516:0.07782428085505366)0.969:0.08267546778290512)0.562:0.1112691593113805,(E.5.RNH1.PF13456.PF00075_75115132:0.1150301428270848,E.5.RNH1.PF13456.PF00075_147767745:0.08651544280963272)0.543:0.1058424584404606)0.943:0.2588234299668693,(((E.13:0.1761749552627657,E.13_308479494:0.1085257667058326)0.917:0.2198457660448497,(E.12:0.01557637814282482,E.12_390337621:0.2208928132479742)0.921:0.1407703978638251)0.501:0.1270546825368389,(E.10:0.08516007072096807,E.10_328726830:0.1355795730984071)0.945:0.1267737471308423)0.541:0.1508734649916637)0.271:0.1495420801545946,((A.24.PF07592_81659280:0.1484952212819152,A.24.PF07592_196176483:0.1574718996290818)0.981:0.1419743269920772,(C.1.PF04827.PF13359.KOG4585_74732341:0.2022756478231116,C.1.PF04827.PF13359.KOG4585_294461638:0.0914883756964502)0.958:0.192450863761238)0.367:0.0715452791667233)0.051:0.05690935060703779)0.003:0.06549546093353385,((A.8.Mule.PF10551_123472691:0.09414137872362659,A.8.Mule.PF10551_356537635:0.279952963538961)0.996:0.2956064250926016,(IV.3.DUF4152.PF13680_74535119:0.01882791869347779,IV.3.DUF4152.PF13680_242399761:0.04057110173912559)0.999:0.282173502335738)0.064:0.1177551080754701)0.015:0.0481566776620129,(I.1.UvrC.PF04859.COG0322_8134799:0.09498582446960185,I.1.UvrC.PF04859.COG0322_149135311:0.09223201207425763):0.1844995525735101)0.994:0.06369107340872651,((Piwi.Argonaute.PF02171.COG1431.KOG1041.KOG1042_74536972:0.09957457513239808,Piwi.Argonaute.PF02171.COG1431.KOG1041.KOG1042_15669511:0.1164828297729823)0.902:0.08486928966446475,(C.21.NurA.PF09376.COG2380_81553694:0.1385176066804672,C.21.NurA.PF09376.COG2380_288817580:0.176606898594065)0.994:0.1590001932739978)0.712:0.08101706280541066)0.075:0.04244737920429103,(((D.16.Csn1.COG3513_16801805:0.1248847857924274,D.16.Csn1.COG3513_389815359:0.05599301736621399)1.000:0.3004505123193923,(D.18.DUF460.PF04312.COG2433_74530717:0.1649519730031873,D.18.DUF460.PF04312.COG2433_302348960:0.06949055436202647)0.859:0.07793074137956173)0.275:0.05830548175734473,(III.2.Terminase.PF04466.PF03237.COG1783_1729903:0.2453984687068048,III.2.Terminase.PF04466.PF03237.COG1783_373124763:0.1093109509319369)0.978:0.2240515236952658)0.148:0.03726826681839415)0.071:0.02944428558297637,((((D.17.Terminase.PF03237.PF04466_228848128:0.07052531814953282,D.17.Terminase.PF03237.PF04466_375085720:0.08413117832270386)0.932:0.1814231579916846,(D.11.DUF429.PF04250.COG2410.COG4328_124600150:0.06987743450130339,D.11.DUF429.PF04250.COG2410.COG4328_188996797:0.1982030667311143)1.000:0.3203921818179967)0.883:0.1473713517789406,(((D.21.PF01548.COG3547_75440312:0.1283771363689119,D.21.PF01548.COG3547_194339287:0.2079802816680027)0.760:0.1096372725181783,(D.15.DUF429.PF04250.COG4923_21228912:0.1403227494587136,D.15.DUF429.PF04250.COG4923_386846647:0.1586550678015911)0.966:0.1679413938776918)0.684:0.107221067977248,(D.22.DUF429.PF04250_111018775:0.1029586744389126,D.22.DUF429.PF04250_262198305:0.06662957605298765)0.996:0.1957915579536351)0.391:0.08057519319506741)0.160:0.04213179909768625,(D.4.Terminase.PF03354.COG4626_27805749:0.223064210724917,D.4.Terminase.PF03354.COG4626_81460715:0.146793926520301)0.996:0.1914548181932718)0.143:0.0389928605106226)0.039:0.05239489937228777,(((((D.2.RuvC.PF02075.COG0817_67472394:0.1172171133307235,D.2.RuvC.PF02075.COG0817_225849642:0.1056697496715692)0.678:0.06730865864890646,(D.25.DUF3882.PF07066_9630627:0.08045028583359261,D.25.DUF3882.PF07066_9628684:0.09148756499012953)0.997:0.1655039569811879)0.495:0.07744383335093148,(D.10.RRXRR.PF14239_291529631:0.1667940662771755,D.10.RRXRR.PF14239_124003405:0.1062927489565456)1.000:0.2356694778194935)0.333:0.06647350755201036,((D.13.Ydc2.PF09159_1723534:0.1296379895448951,D.13.Ydc2.PF09159_241163695:0.233416980860084)0.984:0.1825732683778448,(D.24.RuvV.PF04848_56404711:0.07505753614081932,D.24.RuvV.PF04848_9629059:0.07933022521993327)1.000:0.2063301640436366)0.293:0.06561477920494334)0.509:0.08366769068119265,((((D.23.Terminase.PF02499_139645:0.1028823275900784,D.23.Terminase.PF02499_81987362:0.08484228370134458)0.943:0.2081017683665046,(D.5.Terminase.PF03237.PF04466.COG5362.COG5323_74528409:0.05630660619538423,D.5.Terminase.PF03237.PF04466.COG5362.COG5323_288559543:0.1897249288887282)0.693:0.1999408226893583)0.983:0.2511621527102195,(D.8.Terminase.PF03237.COG4373_137951:0.2132479268693518,D.8.Terminase.PF03237.COG4373_168213080:0.1579868376114946)0.824:0.1202772541329219)0.450:0.1000823725303474,(((((D.3.PF01548.COG3547_130250:0.2230976689910496,D.3.PF01548.COG3547_157164891:0.158325335094151)0.511:0.07930953338788484,(Transpo.PF1385.COG0675_146304278:0.0738459963062574,Transpo.PF1385.COG0675_257125268:0.2228184474074289)1.000:0.235305208039083)0.392:0.08338914227055291,(D.12.PF01548.COG3547_81832696:0.1436011639889383,D.12.PF01548.COG3547_189436097:0.1673608993115353)0.987:0.08952502495861825)0.162:0.03845550395466234,(D.6.PF01548.COG3547_81621969:0.2017651157164562,(D.6.PF01548.COG3547_116626083:0.0948650767150145,D.20.PF01548.COG3547_298510232:0.1210638222511568)0.671:0.05392216109952053)0.333:0.0604170889783695)0.207:0.04858661480998554,D.20.PF01548.COG3547_190410067:0.1579163289722842)0.158:0.04839797840825201)0.355:0.05864449941275405)1.000:0.0691768032151638)0.490:0.06506465952934153,((V.1.DUF99.PF01949.COG1628_24418790:0.07831574944849264,V.1.DUF99.PF01949.COG1628_327311514:0.2146036699795772)0.962:0.2863749652903345,(V.2.Prp8.PF12134.COG5178.KOG1795_67460824:0.1028275302635647,V.2.Prp8.PF12134.COG5178.KOG1795_308159375:0.1000700297094142)0.900:0.2520614661917367)1.000:0.254092335011569)0.490:0.06217229448151294,((D.1.RuvX.YqgF.PF03652.COG0816_6226496:0.1020776903296518,D.1.RuvX.YqgF.PF03652.COG0816_335420460:0.1615377741109867)0.952:0.08836821773995339,((D.14.PF03652_302392906:0.1087715644633594,D.14.PF03652_385800816:0.1657420136560925)0.444:0.03040944741402622,(D.7.Tex.COG2183.KOG1857_81539540:0.1265311484217922,D.7.Tex.COG2183.KOG1857_390940309:0.09709764182545531)1.000:0.1805686173964553)0.533:0.03770563074645756)1.000:0.1186387288176402)0.389:0.01718639367971525,((D.9.Spt6.COG2183.KOG1856_327200638:0.1350009684741795,D.9.Spt6.COG2183.KOG1856_210075180:0.1382891111876267)1.000:0.1745262007543445,((((F.27.PF09281_118828:0.09186606415618491,F.27.PF09281_313679946:0.07391647127592531)0.924:0.2913010727605662,(VI.2.Connect.PF06815_77416901:0.1032428517747738,VI.2.Connect.PF06815_37496577:0.08477272242809596)0.997:0.5975656827499041)0.781:0.3150903701456566,(VI.3.Maelstrom.PF13017_229470209:0.0492840498844748,VI.3.Maelstrom.PF13017_229470202:0.06708913974505115)0.808:0.1596846235461982)0.474:0.1482261490403658,((D.19.DUF3010.PF11215_126173891:0.1483118424240859,D.19.DUF3010.PF11215_296271552:0.1139943469161484)1.000:0.5880948445504722,(VI.1.Med13C.PF06333.KOG3600_74749769:0.2326424978944371,VI.1.Med13C.PF06333.KOG3600_345560183:0.1231594434008101)0.418:0.08571821803790261)1.000:0.393147176592251)0.727:0.08301428644400793)1.000:0.1476142399749227)0.159:0.04532679317861424,(B.6.KOG1121_17570705:0.08825438642222869,B.6.KOG1121_341882465:0.185656030783658)1.000:0.4078015380369516)0.249:0.09263143882887744,(A.26.DUF1092.PF06485_113536933:0.1777335784057007,A.26.DUF1092.PF06485_75906361:0.07476734592474599)0.931:0.3187505042323892)0.333:0.19633501691169364,((((((((F.7.ORN.PF00929.COG1949.KOG3242_1176352:0.1378654708555686,F.7.ORN.PF00929.COG1949.KOG3242_386412016:0.1497447786062778)0.469:0.06060951586989213,(F.24.Ncap.PF00843_313103827:0.08274392267984039,F.24.Ncap.PF00843_81948384:0.04264591966542906)0.965:0.3161997336776494)0.219:0.06303221955037451,(F.12.PF10108.COG3298_325107365:0.6080278473921472,(F.21.ExoVIII.PF00929_331673527:0.1039559282374383,F.21.ExoVIII.PF00929_78485014:0.128725617092711)0.804:0.1859269937199916)0.359:0.1756137281952999)0.143:0.06151822534242243,((F.12.PF10108.COG3298_307610114:0.1920305761036413,(F.10.PF13482.COG3359_15614328:0.1542464262139515,F.10.PF13482.COG3359_115377698:0.151480350049844)0.978:0.10893076722403)0.497:0.0564488513691842,(F.15.ExoI.PF00929.COG2925_462029:0.1422017261883201,F.15.ExoI.PF00929.COG2925_124008030:0.1742999242094622)0.972:0.109084672113709)0.087:0.02556999603034855)0.012:0.02736107090933052,((((F.6.PF01612.KOG4373.KOG2207_6136393:0.1298430036821772,F.6.PF01612.KOG4373.KOG2207_334132717:0.2422183152948416)0.694:0.114739362919239,(F.16.PF01612.KOG2405_118394980:0.143941613794463,(F.16.PF01612.KOG2405_241727922:0.0912626876303163,(F.25.PF01612_308474798:0.09231086276073507,F.25.PF01612_308462810:0.08515586068670652)0.998:0.2869015242910656)0.522:0.07620925791672353)0.919:0.2719031188142682)0.406:0.1251308946608149,((F.9.Pop2.PF04857.COG5228.KOG0304_1709720:0.09665168513451976,F.9.Pop2.PF04857.COG5228.KOG0304_145507628:0.1102098493752465)0.997:0.2265516646009641,(F.8.PF00929.COG5018.KOG0542_45476938:0.1923647107355966,F.8.PF00929.COG5018.KOG0542_302877099:0.1128860264429675)0.784:0.1302770972730451)0.176:0.07073687408771606)0.046:0.05741225073581886,(F.3.PF03104.COG0417.KOG1798.KOG0970.KOG0969.KOG0968_118829:0.1866364669558354,F.3.PF03104.COG0417.KOG1798.KOG0970.KOG0969.KOG0968_339756985:0.1605026166876807)0.611:0.07121407595097927)0.023:0.03597268869927318)0.025:0.02270259337922547,(((((F.5.PF00929.COG0847.KOG2249.KOG1275.KOG2248_57012967:0.1316382033733929,F.5.PF00929.COG0847.KOG2249.KOG1275.KOG2248_339248135:0.07785892951999161)0.984:0.1217968086742008,(((F.4.PF01612.COG0349.KOG2206_14195186:0.1162578071710962,F.4.PF01612.COG0349.KOG2206_91205505:0.1864955697590027)0.853:0.1884008739081554,F.11.PARN.PF04857.KOG1990_71028506:0.08731319891988873)0.764:0.1019425802631152,F.11.PARN.PF04857.KOG1990_60390262:0.1408012234215247)0.813:0.1194519274240011)0.827:0.09661619221744687,((((F.19.PF03175_308476655:0.205178041059281,F.19.PF03175_308485453:0.07310298424153776)0.869:0.07750482610763272,(F.29.PF03175_118849:0.1562083931392499,F.29.PF03175_20137778:0.07348895778076069)0.998:0.107197717374519)0.883:0.0841299789664443,(F.22.PF03175_381214029:0.06153537009805674,F.22.PF03175_81952994:0.1588349384654388)1.000:0.1570036935704816)0.997:0.1230531555893403,(F.1.PF00929.PF13482.COG0847.COG2176.COG1199.KOG4793_14548235:0.1019351953264959,F.1.PF00929.PF13482.COG0847.COG2176.COG1199.KOG4793_269215783:0.1610842208773607)0.701:0.04161997924290974)0.378:0.0246573318308853)0.849:0.07011250960311474,(F.23.PF13482_75096643:0.1291532691539106,F.23.PF13482_149408180:0.04732294133566106)0.994:0.1634972096693514)0.277:0.02680127163951684,((F.2.PF01612.COG0749_118825:0.1323501909685754,F.2.PF01612.COG0749_383763177:0.06216761634044184)0.974:0.1255838326807323,(F.14.PF13482_118856:0.173009750925047,F.14.PF13482_380851345:0.09041711263276866)0.987:0.1179508683185605)0.527:0.05752592805301539)0.269:0.04137487290767765)0.113:0.02869804714091504,((((F.13.PF13482.COG2251_15840697:0.1112791856368231,F.13.PF13482.COG2251_260061160:0.06818284325572697)1.000:0.2586051874797168,(F.17.DUF2779.PF11074_2496407:0.1079408867393011,F.17.DUF2779.PF11074_294339011:0.1963126405441211)0.616:0.1268326107833427)0.720:0.1175983680263468,(F.26.NSP11.PF06471_190360114:0.01803660747537948,F.26.NSP11.PF06471_383080785:0.09015318373605605)1.000:0.237871575803334)0.997:0.1366626955224569,(F.18.PF01612_256617076:0.1346178186969226,F.18.PF01612_330862112:0.1233481298167557)0.925:0.1174173651645984)0.951:0.1161388760303872)0.831:0.1898255524926474,(((F.20.PF03175_156398391:0.07995840470699696,F.20.PF03175_328712717:0.1027157469907416)0.924:0.2256592839690114,(II.2.RAG1.PF12940_131829:0.08316673765365733,II.2.RAG1.PF12940_166092494:0.09240199868675017)0.995:0.3540693558159815)0.785:0.207915023278981,(F.28.PF03337_137851:0.1268670199662703,F.28.PF03337_549293:0.210729951393163)0.619:0.09589831922490513)0.412:0.1060001063615136)1.000:0.19633501691169364);
