# Supplementary material for: The RNase H-like superfamily: new members, comparative structural analysis and evolutionary classification
Source: Nucleic Acids Res. 2014 Jan 23;42(7):4160–79. doi: 10.1093/nar/gkt1414 (PMC3985635; doi:10.1093/nar/gkt1414)
Supplement: Supplementary Data [file supp_gkt1414_nar-02849-r-2013-File008.zip › SupplementaryTable1_revised.xls]

## Sheet: Sheet1
Cluster name	Pfam	COG	KOG	Selected known members	endonuclease activity (known or predicted)	exonuclease activity (known or predicted)
Piwi.Argonaute.PF02171.COG1431.KOG1041.KOG1042	PF02171	COG1431	KOG1041, KOG1042	Piwi/Argonaute	1	?
Transpo.PF1385.COG0675	PF01385	COG0675		Transposases	1	?
A.1.PF00665.PF13333.COG2801	PF00665, PF13333	COG2801		Transposases/Integrases	1	?
A.2.PF00665	PF00665			Retroviral integrase core domain (rve)	1	?
A.3.PF13358.COG3335	PF13358	COG3335		Transposases	1	?
A.4.PF03184.KOG3105	PF03184		KOG3105	Tigger transposable element-derived protein	1	?
A.5.PF00665	PF00665			Transposases/Integrases	1	?
A.6.Mutator.PF00872.PF10551.COG3328	PF00872, PF10551	COG3328		Transposase, Mutator family	1	?
A.7.PF00665.COG4584	PF00665	COG4584		Transposases/Integrases	1	?
A.8.Mule.PF10551	PF10551			MULE transposase	1	?
A.9.PF01610.COG3464	PF01610	COG3464		Transposases	1	?
A.10.PF13358	PF13358			Transposases	1	?
A.11.PF00665.COG2826	PF00665	COG2826		Transposases/Integrases	1	?
A.12.PF00665.COG2801	PF00665	COG2801		Integrase	1	?
A.13.PF12762.COG3676	PF12762	COG3676		Transposases	1	?
A.14.PF00665.COG2801	PF00665	COG2801		Transposases/Integrases	1	?
A.15.PF13683.COG2801	PF13683	COG2801		Transposases/Integrases	1	?
A.16.PF13610.PF03050.COG3316	PF13610, PF03050	COG3316		Transposases	1	?
A.17.PF02914.PF00665.COG2801	PF02914, PF00665	COG2801		Bacteriophage Mu transposase	1	?
A.18.PF00665.COG2801	PF00665	COG2801		Transposases/Integrases	1	?
A.19.PF00665.PF13683.COG2801	PF00665, PF13683	COG2801		Transposases/Integrases	1	?
A.20.PF01359	PF01359			Transposases including mariner transposase	1	?
A.21.PF00665	PF00665			?	1	?
A.22.PF03400.COG1662	PF03400	COG1662		IS1 transposase	1	?
A.23.PF06782	PF06782			UPF0236	?	?
A.24.PF07592	PF07592			Rhodopirellula transposase family	1	?
A.25.PF00665	PF00665			Transposases/Integrases	1	?
A.26.DUF1092.PF06485	PF06485			DUF1092	?	?
A.27.PF00665	PF00665			Integrase	1	?
A.28				Transposases ?	1	?
B.1.Hermes.PF04937.KOG1121	PF04937 (3 seq)		KOG1121	Transposases including Hermes	1	?
B.2.DUF4371.PF14291	PF14291			DUF4371, includes p52rIPK	?	?
B.3.DUF659.PF04937	PF04937			DUF659	?	?
B.4.PF12017	PF12017			Transposases	1	?
B.5				?	?	?
B.6.KOG1121			KOG1121	Transposases	1	?
C.1.PF04827.PF13359.KOG4585	PF04827, PF13359		KOG4585	Putative transposases	1	?
C.2.PF13751.PF1609.COG3039	PF13751, PF1609	COG3039		Transposases	1	?
C.3.PF01609.PF13586.COG3293	PF01609, PF13586	COG3293		Transposases	1	?
C.4.PF13613.PF13359.KOG1121	PF13613, PF13359		KOG1121	Putative transposases	?	?
C.5.PF01609.COG5421	PF01609	COG5421		Transposases IS4 family	1	?
C.6.PF01609.PF13586.COG3293	PF01609, PF13586	COG3293		Transposases	1	?
C.7.PF01609.PF13751.COG3039	PF01609, PF13751	COG3039		Transposases	1	?
C.8.PF13843	PF13843			Transposase IS4 family	1	?
C.9.PF01609.COG5433	PF01609	COG5433		Transposases IS4 family	1	?
C.10.PF13546.COG5659	PF13546			Transposases	1	?
C.11.PF01609.PF13612	PF01609, PF13612			Transposases	1	?
C.12.PF01609.PF13737.COG3039	PF01609, PF13737	COG3039		Transposases	1	?
C.13.PF13701.PF01609	PF13701, PF01609			Transposases	1	?
C.14.PF01609.COG3385	PF01609	COG3385		Transposases	1	?
C.15.PF01609	PF01609			Transposases	1	?
C.16.PF01609.PF13546	PF01609, PF13546			Transposases	1	?
C.17.PF01609	PF01609			Transposases including Tn5	1	?
C.18.NurA.PF09376.COG1630	PF09376	COG1630		NurA	?	1
C.19.PF01609.COG3385	PF01609	COG3385		Transposases	1	?
C.20.PF01609	PF01609			Transposases	1	?
C.21.NurA.PF09376.COG2380	PF09376	COG2380		NurA	1	1
C.22.NurA.PF09376	PF09376			NurA domain	?	?
C.23.PF13546	PF13546			?	?	?
C.24.PF01609.PF13546.COG3385	PF01609, PF13546	COG3385		Transposases ?	1	?
C.25.PF01609	PF01609			Transposase IS4 family	1	?
C.26.PF13359	PF13359			?	?	?
C.27.NurA.PF09376.COG1630	PF09376	COG1630		NurA	?	1
C.28.PF01609.COG3385	PF01609	COG3385		Transposases	1	?
C.29.PF04693	PF04693			Archaeal putative transposase ISC1217	1	?
D.1.RuvX.YqgF.PF03652.COG0816	PF03652	COG0816		RuvX, YqgF	1	?
D.2.RuvC.PF02075.COG0817	PF02075	COG0817		RuvC	1	?
D.3.PF01548.COG3547	PF01548	COG3547		Transposases	1	?
D.4.Terminase.PF03354.COG4626	PF03354	COG4626		Phage Terminase	1	?
D.5.Terminase.PF03237.PF04466.COG5362.COG5323	PF03237, PF04466	COG5362, COG5323		Phage terminase	1	?
D.6.PF01548.COG3547	PF01548	COG3547		Transposases	1	?
D.7.Tex.COG2183.KOG1857		COG2183	KOG1857	Tex protein	?	?
D.8.Terminase.PF03237.COG4373	PF03237	COG4373		Phage terminase	1	?
D.9.Spt6.COG2183.KOG1856		COG2183	KOG1856	Spt6 core domain	?	?
D.10.RRXRR.PF14239	PF14239			RRXRR protein	?	?
D.11.DUF429.PF04250.COG2410.COG4328	PF04250	COG2410, COG4328		DUF429	?	?
D.12.PF01548.COG3547	PF01548	COG3547		Transposases	1	?
D.13.Ydc2.PF09159	PF09159			Mitochondrial resolvase Ydc2 / RNA splicing MRS1	1	?
D.14.PF03652	PF03652			UPF0081	1	?
D.15.DUF429.PF04250.COG4923	PF04250	COG4923		DUF429	?	?
D.16.Csn1.COG3513		COG3513		Csn1 family CRISPR associated protein	?	?
D.17.Terminase.PF03237.PF04466	PF03237, PF04466			Terminase-like family	1	?
D.18.DUF460.PF04312.COG2433	PF04312	COG2433		DUF460	?	?
D.19.DUF3010.PF11215	PF11215			DUF3010	?	?
D.20.PF01548.COG3547	PF01548	COG3547		Transposases	1	?
D.21.PF01548.COG3547	PF01548	COG3547 (1seq)		Transposases	1	?
D.22.DUF429.PF04250	PF04250			DUF429	?	?
D.23.Terminase.PF02499	PF02499			terminase nuclease domain	1	?
D.24.RuvV.PF04848	PF04848			RuvV	1	?
D.25.DUF3882.PF07066	PF07066			Lactococcus phage M3 protein (DUF3882)	?	?
E.1.RNH1.PF00075.COG0328.COG3341.KOG3752	PF00075	COG0328, COG3341	KOG3752	RNase H1	1	?
E.2.RNH1.Ty1/Copia				transposable element COPIA protein	?	?
E.3.RNH1.PF00075.PF13456.COG0328.COG3341	PF00075, PF13456	COG0328, COG3341		RNase H1	1	?
E.4.RNH1.COG2801		COG2801		RNase H	1	?
E.5.RNH1.PF13456.PF00075	PF13456, PF00075 – 4 seq			Reverse transcriptase-like	?	?
E.6.Pao.PF05380	PF05380			Pao retrotransposon nuclease	?	?
E.7.RNH1.PF00075	PF00075			RNase H	1	?
E.8.RNH1.PF00075	PF00075			RNase H1	1	?
E.9.YkuK.DUF458.PF04308.COG1978	PF04308	COG1978		DUF458, YkuK	?	?
E.10				Transposases ?	1	?
E.11.RNH1.PF00075	PF00075			RNase H1	1	?
E.12				Transposases ?	1	?
E.13				Transposases ?	1	?
E.14	PF00336 (1seq), PF13456 (1seq)			?	?	?
E.15.HepP.PF00336	PF00336			Hepatitis Protein P	1	?
E.16.COG5558		COG5558		Transposase	1	?
F.1.PF00929.PF13482.COG0847.COG2176.COG1199.KOG4793	PF00929, PF13482	COG0847, COG2176, COG1199	KOG4793	RNase T, DNApolIII,Trex2	?	1
F.2.PF01612.COG0749	PF01612	COG0749		DNA pol I	?	1
F.3.PF03104.COG0417.KOG1798.KOG0970.KOG0969.KOG0968	PF03104	COG0417	KOG1798, KOG0970, KOG0969, KOG0968	DNA pol II	?	1
F.4.PF01612.COG0349.KOG2206	PF01612	COG0349	KOG2206	Rrp6p, RNase D	?	1
F.5.PF00929.COG0847.KOG2249.KOG1275.KOG2248	PF00929	COG0847	KOG2249, KOG1275, KOG2248	ISG20, PAN2, REXO4, REXO1, REXO3	?	1
F.6.PF01612.KOG4373.KOG2207	PF01612		KOG4373, KOG2207	WRN exonuclease	?	1
F.7.ORN.PF00929.COG1949.KOG3242	PF00929	COG1949	KOG3242	Oligoribonuclease	?	1
F.8.PF00929.COG5018.KOG0542	PF00929	COG5018	KOG0542	EriI, Crn-4, THEX1, KapD	?	1
F.9.Pop2.PF04857.COG5228.KOG0304	PF04857	COG5228	KOG0304	Yeast Pop2 protein	?	1
F.10.PF13482.COG3359	PF13482	COG3359		?	1	?
F.11.PARN.PF04857.KOG1990	PF04857		KOG1990	PARN nuclease domain	?	1
F.12.PF10108.COG3298	PF10108	COG3298		3ʹ-5ʹ exonuclease related to the exonuclease domain of PolB	?	1
F.13.PF13482.COG2251	PF13482	COG2251		?	1	?
F.14.PF13482	PF13482			T7 DNA polymerase	?	1
F.15.ExoI.PF00929.COG2925	PF00929	COG2925		Exoribonuclease I	?	1
F.16.PF01612.KOG2405	PF01612		KOG2405	3ʹ-5ʹ exo	?	1
F.17.DUF2779.PF11074	PF11074			DUF2779	?	?
F.18.PF01612	PF01612			DNA pol I	?	1
F.19.PF03175	PF03175			DNA polymerase type B, organellar and viral	?	1
F.20.PF03175	PF03175			DNA polymerase type B, organellar and viral	?	?
F.21.ExoVIII.PF00929	PF00929			Exoribonuclease VIII	?	1
F.22.PF03175	PF03175			DNA polymerase type B, organellar and viral	?	1
F.23.PF13482	PF13482			?	1	?
F.24.Ncap.PF00843	PF00843			Arenavirus nucleocapsid protein	?	1
F.25.PF01612	PF01612			3ʹ-5ʹ exo	?	1
F.26.NSP11.PF06471	PF06471			NSP11	?	1
F.27.PF09281	PF09281			Taq DNA pol	?	1
F.28.PF03337	PF03337			Poxvirus F12L protein	?	?
F.29.PF03175	PF03175			Phi29 DNA Polymerase	?	1
I.1.UvrC.PF04859.COG0322	PF04859	COG0322		UvrC	1	?
I.2.EndoV.COG1978.COG1515.KOG4417	COG1978	COG1515	KOG4417	Endonuclease V	1	?
II.1.DUF1280.PF06918	PF06918			DUF1280	?	?
II.2.RAG1.PF12940	PF12940			RAG1	1	?
III.1.DUF1258.PF02992.PF06869	PF02992, PF06869			DUF1258, transpoosases?	1	?
III.2.Terminase.PF04466.PF03237.COG1783	PF04466, PF03237	COG1783		Phage terminase	1	?
III.3.PF01526.COG4644	PF01526	COG4644		Tn3 transposase	1	?
III.4.Terminase.PF05876.COG5525	PF05876	COG5525		Phage terminase large subunit (GpA)	1	?
IV.1.RNH2.PF01351.COG0164.COG1039.KOG2299	PF01351	COG0164, COG1039	KOG2299	RNaseH2	1	?
IV.1.PF03050	PF03050			Transposases	1	?
IV.2.PF03050	PF03050			Transposase IS66 family	1	?
IV.3.DUF4152.PF13680	PF13680			DUF4152	?	?
V.1.DUF99.PF01949.COG1628	PF01949	COG1628		DUF99	?	?
V.2.Prp8.PF12134.COG5178.KOG1795	PF12134	COG5178	KOG1795	Prp8	1	?
VI.1.Med13C.PF06333.KOG3600	PF06333		KOG3600	Mediator complex subunit 13 C-terminal	?	?
VI.2.Connect.PF06815	PF06815			Connect domain	?	?
VI.3.Maelstrom.PF13017	PF13017			Maelstrom (piRNA pathway germ-plasm component)	?	?
