# Supplementary material for: The RNase H-like superfamily: new members, comparative structural analysis and evolutionary classification
Source: Nucleic Acids Res. 2014 Jan 23;42(7):4160–79. doi: 10.1093/nar/gkt1414 (PMC3985635; doi:10.1093/nar/gkt1414)
Supplement: Supplementary Data [file supp_gkt1414_nar-02849-r-2013-File008.zip › SupplementaryTable2.xls]

## Sheet: Arkusz1
		Known RNH families
		PF00075	PF00336	PF00665	PF00843	PF00872	PF00929	PF01351	PF01359	PF01548	PF01609	PF01610	PF01612	PF01949	PF02075	PF02171	PF02914	PF03050	PF03104	PF03175	PF03184	PF03337	PF03400	PF03652	PF04308	PF04693	PF04827	PF04848	PF04857	PF04859	PF06333	PF06471	PF06782	PF06815	PF07066	PF07592	PF09159	PF09281	PF09376	PF10108	PF10551	PF11074	PF12134	PF12762	PF12940	PF13017	PF13333	PF13358	PF13359
New RNH families	PF01385	11.3	8.5	10.8	10.5	9.6	9.1	8.7	10.6	17.6	11.6	11.7	12.7	10.3	15.8	14.1	11.1	10.6	10.3	11	10.6	10.1	13.1	18.5	11.3	10.3	11.6	20.6	9.8	9.5	9.9	9.5	10.9	8.9	12.9	8.9	21.7	5.8	12.6	8.1	8.9	10.2	9.6	9.3	9.2	8.6	7.2	8.9	11.3
	PF01526	9.7	9.9	11.9	16.6	23.3	12.2	11.9	10.9	11.3	21.2	16.8	15.2	13.3	11	8.4	15.3	18.4	9.2	8.8	10.8	16	11.8	9.8	10.2	16.6	14.7	9.1	16.4	11.8	10.6	13	15.6	11.1	11.9	25.4	12	7.1	9.1	17	11	15.4	12.3	17.4	15.2	7.6	9.7	12.8	12.1
	PF02499	21.4	10.6	12.7	21.6	16	13.3	9.4	9.3	11.4	9.8	14.1	14.3	10.5	28.1	23.3	16.2	11.7	10.1	11.4	10.3	17.9	9	18	14	13	16.7	13.7	12.9	9.9	11.6	15.6	17.6	9.3	28.7	21.9	19.4	8.3	10.3	11.5	10.6	12	14.7	12.8	15.3	9.9	7.3	10.6	9.9
	PF02992	9.8	9.2	8	10.7	13	8.1	7.8	9.8	6.2	9.2	10.7	8.3	8	9	10.3	9.1	11.5	8.3	7.5	11.1	15.9	12.4	8.2	10.3	10.7	11.1	9.1	10.7	8	7.2	9.8	14.9	8.2	12.1	9.9	9	5.1	7.4	8.2	8.8	10.2	10.8	11.5	30.7	10.2	6.2	10.6	11.2
	PF03237	19.5	10.2	25.5	13.2	26	17	13.4	10.5	36.2	18.8	19.7	22.5	25.9	36.9	27.4	19.8	16.7	14	9	14	13.6	19.6	31.9	25.4	14	9.7	30.9	13.6	9.4	10.3	10.8	26.5	10.8	18.9	26.2	27.6	9.5	15.7	20	15	18.9	10.6	22.7	12.1	12.1	9.6	24.3	10.6
	PF03354	12.5	11.2	18.3	16.2	19.1	17.1	13	11.6	28.5	15.5	18.1	11.2	20.1	29.6	15.7	17.2	17.5	13.2	10.3	14.4	12.4	12.8	21	17.2	17.3	12.4	13.2	12.3	7.7	12.6	11.4	20.2	8.8	13.6	20.7	15.6	9.1	13.2	16.1	11.3	16.6	11.3	13.2	14.4	12.5	8.4	15.3	11.1
	PF04250	8.7	8.7	5.8	9.9	10.1	9.4	8.5	6.3	16.8	8.2	6.7	13.1	12.7	26	7.5	10.1	10.7	7.5	6.5	6.3	8.3	6.3	16.4	7.9	8.8	7.6	15.2	11.8	6.9	7.6	8.3	8	6.3	15	13.6	12.7	9	13.2	8.2	7.8	6.7	5.7	10.5	10.4	5.2	6	6.5	6.4
	PF04312	15.5	13.7	18.3	12.6	15.2	9	10	8.3	22.9	8.7	15.6	12.2	21.3	38	13.2	14.6	11.3	10.3	8.2	9.6	12.1	15.4	34.5	13.1	10.5	11.1	24.6	11.4	7	12.6	9.6	12.1	11.4	19.5	16.2	11.9	8.1	10.7	12.2	12.6	9.8	8.3	13.7	8.9	8.8	10	16.2	11.9
	PF04466	17.1	11.2	20.4	18.2	20.5	22	10.1	10	28.7	23.2	19.5	24.5	18.9	24.8	19.7	23	14	11	8.8	11.6	11	18.9	21	14.3	14	11.2	24.7	11.2	8.9	12.9	9.7	26	11.4	16.6	20.4	19.4	7.3	11.2	15.4	12.8	12.2	12.9	26.2	17.4	12.3	7.7	25.3	12.2
	PF04937	15.6	9.4	23.2	9.9	44.7	13.2	11.3	12.1	10.3	10.3	26.6	18	9	13.5	13.8	22.3	30.2	10.1	10.1	14	11.8	16.9	10.5	14.4	14.5	11.4	9.8	14.3	8.1	10.9	10.8	43.3	11.2	13.6	28.4	8.7	6.2	10.6	11.2	28.9	16.4	18.3	19.9	10.4	12.4	8.3	28	9
	PF05380	22.1	34	8.5	11.8	10.9	8.2	8.9	9.4	9.2	8.2	9.8	8.2	8.6	11.5	11.3	7.9	10.4	12	8	14.3	13.9	8.7	9.1	15.4	10.8	8.1	8.2	9.4	9.7	10.8	11.1	11.3	8.2	9.1	9.3	9.9	8.2	11.2	7.6	8.2	10.2	9.7	7.8	10.4	7.2	7.8	7.8	8.9
	PF05876	13.6	11	17.4	18.4	27.6	9.2	10.2	10.3	20.7	13.8	16.6	14.9	14.9	19.8	22.3	18.7	16.6	14.6	12.5	13.4	17.9	12.9	21	18.4	19.5	15.1	14.7	12	9.7	18	13.1	38.5	9.7	11.8	25.8	17.7	10.8	12.2	12.9	12.6	17.1	12.2	12.5	20.6	12.5	8.8	17.6	10.7
	PF06485	8.3	14.3	23.7	14.9	13.4	10.4	11.2	19.4	14.7	7.9	13.7	11.4	11.1	16.9	17.6	26.2	17.1	13.7	7.2	12.6	13.4	11.5	14.1	10.7	12.5	10.3	9.4	10.5	8.3	12	11.4	12.3	10.6	8.9	20.7	9	8	10.2	12	10	16.2	11	13.2	18.1	10.6	6.6	9.4	8.6
	PF06869	11.9	8.8	10.6	12.2	20.4	8	8.8	9.7	9.2	10.3	11.9	11.3	8.5	10.7	18.1	11.8	9.5	19.1	9.2	13.4	19.5	12.1	9.3	10.5	13.3	8.8	11.2	9.9	9.1	10	9.9	22.9	8.2	12.3	13.3	7.6	6.8	8.5	11.7	11.4	10.9	10.9	10.5	26.8	10.6	6	14.6	10.5
	PF06918	7.3	8.1	6.9	14.1	15.2	8.1	10.1	8.8	9.2	7.7	11.4	13.2	12.5	9.6	16.8	10	15.4	11.7	10	9.4	12.4	9.1	8.6	10.6	11.4	7.4	10.4	10.9	10.9	10.4	11.6	14.6	7.8	11.8	14.5	9.9	5.8	8.2	11.8	9.9	9.7	12.3	11.2	23.6	13.3	8.6	9.2	8.7
	PF11215	10.5	13.1	11	15.7	14.4	15.8	12.7	9.9	25.7	6.5	13.4	12.1	18.9	53.2	20.6	16.2	11.6	15.4	8.3	8.8	13.1	8.5	37.4	11.1	11	8	38.4	12.7	8.5	12.3	10	16.1	13.4	18.9	10.8	20	8.1	9.9	16	11.6	10.1	11.5	11.2	19	13.2	7.6	13.1	7.4
	PF12017	11.4	8.5	23.6	12.1	32.5	8.4	10.1	9.1	11.9	10.7	19.2	10.4	9.5	13.2	11.9	18.5	20.3	12.7	11	15.4	15.5	17.3	13.4	14.1	13.9	11.8	8.4	12.8	13.1	10.2	10.5	36.7	10.3	17.5	23.8	12.3	7.7	10.1	12.8	24	11.7	8.9	17.4	13.1	9.9	6.5	15.1	8.2
	PF14239	8.6	9	10.3	10.5	9.1	10.3	8.3	10.9	16.7	9.2	12.2	10.3	8.4	23.6	20	10.4	8.8	13.5	7.9	8.8	11.3	10.3	24.1	9.8	11.5	8	20.6	11.6	8.6	10.2	11.9	10.1	8.1	11.1	14.7	11.4	7.3	7.4	9.8	11.6	10.3	8.4	6.5	11	10	9.2	8.6	8.2
	PF14291	8.8	8.8	15.5	13.1	31.1	8.8	9.7	11.8	7.8	6.2	12.8	12.2	11.3	11.1	14	20	15.9	13.2	9	12.2	14.2	11.9	10.9	15.1	16	9.5	9.5	15	7.6	11.1	8.6	28	8.8	14.9	13.8	11.7	5.3	8.8	15.3	15.1	11.9	10.9	14	12.9	11.3	7.8	11	8.5
[truncated: 13 more columns]
